# Supplementary material for: 4-Acetamido-3-nitro­phenyl acetate
Source: Acta Crystallogr Sect E Struct Rep Online. 2009 May 7;65(Pt 6):o1194. doi: 10.1107/S1600536809015797 (PMC2969651; doi:10.1107/S1600536809015797)
Supplement: Supplementary file 2 [file e-65-o1194-Isup2.hkl]

# 
# h,k,l, Fc-squared, Fo-squared, sigma(Fo-squared) and status flag 
# 
data_I
_shelx_title ' J in C2/c' 
_shelx_refln_list_code          4 
_shelx_F_calc_maximum      314.14 
_exptl_crystal_F_000       992.00 
_reflns_d_resolution_high  0.8323 
 
loop_ 
 _symmetry_equiv_pos_as_xyz 
 'x, y, z' 
 '-x, y, -z+1/2' 
 'x+1/2, y+1/2, z' 
 '-x+1/2, y+1/2, -z+1/2' 
 '-x, -y, -z' 
 'x, -y, z-1/2' 
 '-x+1/2, -y+1/2, -z' 
 'x+1/2, -y+1/2, z-1/2' 
 
_cell_length_a    24.8590 
_cell_length_b     4.7060 
_cell_length_c    19.7730 
_cell_angle_alpha  90.000 
_cell_angle_beta  108.670 
_cell_angle_gamma  90.000 
 
_shelx_F_squared_multiplier     1.000 
 
loop_ 
 _refln_index_h 
 _refln_index_k 
 _refln_index_l 
 _refln_F_squared_calc 
 _refln_F_squared_meas 
 _refln_F_squared_sigma 
 _refln_observed_status 
   2   0   0      859.10      898.33     11.94 o 
   4   0   0    20090.47    21316.58    350.53 o 
   6   0   0    18823.17    18417.31    378.87 o 
   8   0   0    14782.05    12924.88    353.96 o 
  10   0   0     1232.83     1345.51     36.83 o 
  12   0   0     5317.62     5439.55     68.44 o 
  14   0   0     2670.85     2984.48     57.84 o 
  16   0   0      868.00      893.89     43.74 o 
  18   0   0        0.50        1.24      9.28 o 
  20   0   0      426.45      550.49     31.67 o 
  22   0   0       78.82       54.77     14.62 o 
  24   0   0      115.79       89.12     20.25 o 
  26   0   0       78.85       71.28     17.04 o 
  28   0   0       50.10       64.80     16.66 o 
   1   1   0     5235.05     6068.67     46.22 o 
   3   1   0    21379.10    22852.70    411.99 o 
   5   1   0       20.87       34.01      7.67 o 
   7   1   0     2273.19     2308.58     40.16 o 
   9   1   0       85.29      128.28      7.69 o 
  11   1   0       41.32       38.04      6.29 o 
  13   1   0      214.61      290.85     18.31 o 
  15   1   0       88.11       72.93     11.33 o 
  17   1   0      121.49      169.75     16.09 o 
  19   1   0      226.50      173.33     19.74 o 
  21   1   0       34.24       32.94     14.12 o 
  23   1   0       39.91       35.07     13.25 o 
  25   1   0        0.16        3.63     11.65 o 
  27   1   0        3.19       13.59     11.93 o 
   0   2   0       40.69       33.57      4.78 o 
   2   2   0     3107.50     3342.84     47.19 o 
   4   2   0      519.10      526.36     16.22 o 
   6   2   0     1409.49     1238.20     31.64 o 
   8   2   0     1158.01     1239.23     39.97 o 
  10   2   0       75.52       60.42     11.40 o 
  12   2   0      737.60      789.83     31.33 o 
  14   2   0        5.74        5.84     10.47 o 
  16   2   0      164.98      197.97     19.82 o 
  18   2   0       39.93        8.71     11.75 o 
  20   2   0       17.59        0.00     13.72 o 
  22   2   0       14.56       17.71     15.93 o 
  24   2   0       34.17       59.10     15.70 o 
  26   2   0       47.80       26.10     16.48 o 
   1   3   0      818.12      755.54     28.11 o 
   3   3   0       56.73       54.36      9.38 o 
   5   3   0      576.49      646.38     34.70 o 
   7   3   0        0.10        8.09      9.57 o 
   9   3   0       46.73       54.49     12.06 o 
  11   3   0     2767.66     2830.30     69.29 o 
  13   3   0      238.23      212.83     23.00 o 
  15   3   0     2319.75     2365.92     68.87 o 
  17   3   0        1.13        1.72     13.73 o 
  19   3   0       76.76       65.86     21.11 o 
  21   3   0       67.47       55.87     16.64 o 
  23   3   0      101.44      140.21     25.21 o 
   0   4   0       82.16      100.79     14.86 o 
   2   4   0       19.27        5.24     10.49 o 
   4   4   0      613.68      525.01     31.87 o 
   6   4   0        0.17        1.56     13.15 o 
   8   4   0       10.30       17.46     14.02 o 
  10   4   0       56.13       91.10     21.85 o 
  12   4   0      255.92      347.98     32.74 o 
  14   4   0      111.14      146.84     25.24 o 
  16   4   0       93.12       95.19     26.04 o 
  18   4   0       59.16       60.59     24.32 o 
  20   4   0       31.34       57.37     18.85 o 
   1   5   0       20.53       27.95     14.94 o 
   3   5   0       12.98       18.70     14.91 o 
   5   5   0       20.81       37.95     17.11 o 
   7   5   0      339.33      293.48     33.10 o 
   9   5   0       24.98       23.84     21.72 o 
  11   5   0       27.02        9.89     13.19 o 
  13   5   0        2.50       12.68     16.36 o 
 -27   1   1        0.50        5.84     13.95 o 
 -25   1   1       15.20       20.31     11.83 o 
 -23   1   1        1.16       13.13     13.13 o 
 -21   1   1        4.99        6.11     12.02 o 
 -19   1   1      110.52      117.01     16.65 o 
 -17   1   1        6.02        5.83      9.46 o 
 -15   1   1      394.40      354.57     22.29 o 
 -13   1   1      555.43      454.55     22.25 o 
 -11   1   1       53.82       36.52      7.23 o 
  -9   1   1     4820.18     3790.31     50.78 o 
  -7   1   1     3141.23     3343.85     42.79 o 
  -5   1   1        9.55       10.79      4.27 o 
  -3   1   1      239.76      207.24      6.99 o 
  -1   1   1     5259.97     4808.42     40.57 o 
   1   1   1     7955.77     8877.41     55.87 o 
   3   1   1     3877.54     4389.22     43.19 o 
   5   1   1    18744.52    18151.59     99.19 o 
   7   1   1      410.36      356.69     15.29 o 
   9   1   1      681.10      603.84     21.77 o 
  11   1   1      161.20      133.52     13.20 o 
  13   1   1       95.58      120.53     14.53 o 
  15   1   1       25.98       15.95      9.45 o 
  17   1   1      190.18      172.47     17.23 o 
  19   1   1      322.73      322.35     24.85 o 
  21   1   1        0.71        6.15     10.51 o 
  23   1   1       38.42       32.75     13.54 o 
  25   1   1        5.37        3.82     14.71 o 
  27   1   1       26.19       45.59     16.60 o 
 -26   2   1        3.74        3.96     13.39 o 
 -24   2   1       16.23        0.00     14.88 o 
 -22   2   1      197.94      180.16     23.95 o 
 -20   2   1        0.39        4.77     10.17 o 
 -18   2   1       33.22       33.12     15.62 o 
 -16   2   1      898.54      723.43     36.34 o 
 -14   2   1      316.59      302.27     22.38 o 
 -12   2   1     1020.13     1212.09     37.79 o 
 -10   2   1        7.35        2.80      7.19 o 
  -8   2   1      458.41      367.86     18.92 o 
  -6   2   1      264.55      281.46     15.97 o 
  -4   2   1     1986.18     2020.94     30.36 o 
  -2   2   1     3319.32     2622.44     41.97 o 
   0   2   1     1848.05     2038.63     68.62 o 
   2   2   1     4693.04     5058.49     57.16 o 
   4   2   1     1190.67     1207.15     29.90 o 
   6   2   1      284.52      239.29     19.14 o 
   8   2   1     1677.34     2013.88     44.67 o 
  10   2   1      281.78      208.85     16.65 o 
  12   2   1       43.73       56.44     10.91 o 
  14   2   1      422.91      458.86     26.89 o 
  16   2   1      253.29      225.64     22.80 o 
  18   2   1      192.67      200.92     24.82 o 
  20   2   1        0.63        3.29      9.45 o 
  22   2   1      207.35      261.96     26.42 o 
  24   2   1        6.13       29.47     12.29 o 
  26   2   1        0.53       16.49     13.71 o 
 -23   3   1        2.88       31.73     15.97 o 
 -21   3   1        0.02        0.51     11.80 o 
 -19   3   1      111.76      175.82     26.74 o 
 -17   3   1       52.83       75.09     20.25 o 
 -15   3   1      102.82      103.75     21.28 o 
 -13   3   1      121.53       69.61     19.06 o 
 -11   3   1      645.35      652.50     38.32 o 
  -9   3   1      287.44      202.80     18.95 o 
  -7   3   1        0.93        1.14      8.22 o 
  -5   3   1      947.27     1000.96     34.50 o 
  -3   3   1      892.13     1070.59     35.48 o 
  -1   3   1     3754.75     3684.06     62.34 o 
   1   3   1     2497.94     2504.46     49.10 o 
   3   3   1     1451.19     1579.79     41.31 o 
   5   3   1       22.48       14.14     10.65 o 
   7   3   1      517.36      492.52     27.18 o 
   9   3   1      123.18      126.74     16.39 o 
  11   3   1     1786.08     1908.79     56.08 o 
  13   3   1      381.20      359.98     27.30 o 
  15   3   1     2141.79     2078.18     66.40 o 
  17   3   1      209.98      163.96     21.92 o 
  19   3   1      271.71      288.92     30.12 o 
  21   3   1        3.97       16.47     17.94 o 
  23   3   1       64.23       38.81     23.09 o 
 -20   4   1       28.65       32.35     18.18 o 
 -18   4   1       30.55       44.56     24.03 o 
 -16   4   1        0.03       19.02     15.05 o 
 -14   4   1       58.60       45.07     17.15 o 
 -12   4   1      891.67      976.47     48.13 o 
 -10   4   1      103.35       63.69     17.67 o 
  -8   4   1      875.52      697.53     36.93 o 
  -6   4   1       15.86       24.00      9.67 o 
  -4   4   1       18.72       25.78     11.73 o 
  -2   4   1       58.13       22.77     13.83 o 
   0   4   1      420.05      415.89     20.28 o 
   2   4   1       24.06       24.58     11.46 o 
   4   4   1       31.87       36.65     11.47 o 
   6   4   1        2.28        9.70     13.89 o 
   8   4   1        7.69       21.40     13.12 o 
  10   4   1       10.47       11.50     15.50 o 
  12   4   1      606.55      506.41     39.18 o 
  14   4   1      106.67       68.23     24.77 o 
  16   4   1      409.68      355.69     37.77 o 
  18   4   1        1.68       27.85     15.03 o 
 -13   5   1       72.11       82.96     21.30 o 
 -11   5   1        0.62        8.34     14.09 o 
  -9   5   1       24.14        5.77     14.62 o 
  -7   5   1       13.08       21.31     13.21 o 
  -5   5   1       35.16       16.89     19.51 o 
  -3   5   1        0.05        4.10     13.38 o 
  -1   5   1        2.37        5.11     13.51 o 
   1   5   1       23.02        1.60     16.79 o 
   3   5   1        1.11       15.71     15.71 o 
   5   5   1       47.67       77.13     17.07 o 
   7   5   1        4.33        9.18     18.15 o 
   9   5   1        2.25        4.74     17.03 o 
  11   5   1       90.51       58.21     26.85 o 
 -28   0   2      332.89      298.38     32.92 o 
 -26   0   2       95.11       47.55     18.22 o 
 -24   0   2      248.10      353.22     31.25 o 
 -22   0   2       32.96       48.60     12.46 o 
 -20   0   2      179.50      204.22     19.65 o 
 -18   0   2       22.17        8.63      8.63 o 
 -16   0   2     1719.56     1772.75     40.97 o 
 -14   0   2     3165.56     2740.91     55.00 o 
 -12   0   2     4061.22     4815.09     62.23 o 
 -10   0   2      476.26      561.48     25.44 o 
  -8   0   2      295.35      323.51     15.77 o 
  -6   0   2    13209.43    13555.68    312.71 o 
  -4   0   2     1153.10     1199.71     19.00 o 
  -2   0   2     1452.54     1419.68     17.04 o 
   0   0   2    23873.35    24413.73    238.64 o 
   2   0   2     4091.38     4648.45     38.29 o 
   4   0   2    33787.86    35264.37    554.28 o 
   6   0   2    49147.75    49717.57    745.69 o 
   8   0   2     3989.06     3454.17     48.41 o 
  10   0   2      499.97      531.76     22.99 o 
  12   0   2     3246.14     3844.26     60.86 o 
  14   0   2      316.08      247.06     21.57 o 
  16   0   2      242.03      249.06     16.30 o 
  18   0   2        3.22        1.25      9.82 o 
  20   0   2      251.56      296.46     27.66 o 
  22   0   2       49.31       91.78     16.63 o 
  24   0   2       26.82       63.02     14.20 o 
  26   0   2        3.93        9.95     14.73 o 
 -27   1   2       33.36       25.93     14.04 o 
 -25   1   2        1.49       12.98     10.35 o 
 -23   1   2       77.61       75.13     12.83 o 
 -21   1   2        3.20       21.42      8.73 o 
 -19   1   2       67.60       92.89     16.56 o 
 -17   1   2      598.62      693.28     32.35 o 
 -15   1   2        0.47        0.27     10.49 o 
 -13   1   2     3221.54     3525.34     60.02 o 
 -11   1   2     1539.13     1769.58     38.05 o 
  -9   1   2     2663.84     2682.63     47.68 o 
  -7   1   2      269.72      214.83     11.70 o 
  -5   1   2     7594.47     7528.51     59.04 o 
  -3   1   2    18543.33    21453.10    391.92 o 
  -1   1   2     3291.09     3500.55     40.63 o 
   1   1   2     5623.94     5981.01     47.03 o 
   3   1   2    98686.76    97352.93   1035.29 o 
   5   1   2     1243.03     1481.95     29.38 o 
   7   1   2      562.08      527.87     19.23 o 
   9   1   2     1040.25     1223.57     32.28 o 
  11   1   2     3599.68     3699.48     60.17 o 
  13   1   2      896.91      819.32     31.94 o 
  15   1   2     1093.55     1197.14     40.65 o 
  17   1   2      447.95      389.65     25.47 o 
  19   1   2       50.88       43.39     13.32 o 
  21   1   2        8.88        0.00     11.82 o 
  23   1   2        2.78        2.94     11.41 o 
  25   1   2       33.58       42.08     15.22 o 
 -26   2   2       44.33       45.28     17.24 o 
 -24   2   2       22.77        9.64     15.79 o 
 -22   2   2       24.13       16.21     16.21 o 
 -20   2   2      402.01      397.94     30.01 o 
 -18   2   2      138.76      140.02     17.21 o 
 -16   2   2        1.57        0.00      9.05 o 
 -14   2   2      720.84      576.17     28.69 o 
 -12   2   2       21.68       12.24      6.94 o 
 -10   2   2      263.76      292.98     21.01 o 
  -8   2   2       10.98        4.68      5.46 o 
  -6   2   2      339.88      328.26     13.56 o 
  -4   2   2      525.58      475.70     10.58 o 
  -2   2   2      128.76      146.01     12.77 o 
   0   2   2      188.82      222.14     10.77 o 
   2   2   2     9306.91     8882.20     76.75 o 
   4   2   2      768.13      568.63     21.37 o 
   6   2   2      620.58      511.66     22.07 o 
   8   2   2     1217.32     1438.06     38.76 o 
  10   2   2     1067.95     1003.34     35.29 o 
  12   2   2     1092.00      891.36     35.05 o 
  14   2   2     2002.76     1930.50     56.03 o 
  16   2   2      256.93      261.41     24.11 o 
  18   2   2     1319.76     1405.15     54.47 o 
  20   2   2        0.72       19.14     12.70 o 
  22   2   2        5.83       32.14     15.25 o 
  24   2   2       12.24        8.02     15.27 o 
 -23   3   2       10.30       21.55     13.61 o 
 -21   3   2      260.16      282.59     30.98 o 
 -19   3   2        0.10        1.98     18.06 o 
 -17   3   2       31.84       26.25     17.88 o 
 -15   3   2       92.28      115.95     17.47 o 
 -13   3   2     2365.69     2883.29     69.71 o 
 -11   3   2      331.38      319.17     24.58 o 
  -9   3   2       41.70       35.34     10.46 o 
  -7   3   2        5.68       13.40      7.55 o 
  -5   3   2      299.50      302.85     19.81 o 
  -3   3   2      428.99      446.82     24.23 o 
  -1   3   2      483.48      544.24     30.20 o 
   1   3   2        0.00        2.63      8.75 o 
   3   3   2       57.59       77.20     10.86 o 
   5   3   2      178.99      156.08     15.61 o 
   7   3   2      132.85      132.75     11.32 o 
   9   3   2      300.78      355.87     25.57 o 
  11   3   2      336.84      406.68     29.37 o 
  13   3   2       25.67       58.20     18.04 o 
  15   3   2      525.58      646.33     40.58 o 
  17   3   2       37.36       26.52     17.60 o 
  19   3   2        6.89       12.22     13.96 o 
  21   3   2      104.68       85.36     23.81 o 
  23   3   2       43.41       44.23     19.82 o 
 -20   4   2        8.24        2.39     16.48 o 
 -18   4   2       41.36       51.47     19.74 o 
 -16   4   2      250.12      266.42     29.13 o 
 -14   4   2        1.40        7.65     14.65 o 
 -12   4   2      884.86      798.22     44.49 o 
 -10   4   2      223.51      296.55     25.72 o 
  -8   4   2     1790.59     1530.54     55.96 o 
  -6   4   2       44.01       48.85     16.83 o 
  -4   4   2      178.03      240.69     22.33 o 
  -2   4   2      222.01      255.06     18.40 o 
   0   4   2      171.32      152.74     26.66 o 
   2   4   2       10.50       31.61      9.66 o 
   4   4   2       43.86       39.73     17.44 o 
   6   4   2       71.07       73.73     13.56 o 
   8   4   2        3.40       28.75     15.18 o 
  10   4   2      318.76      409.10     30.49 o 
  12   4   2        9.12       22.88     15.25 o 
  14   4   2       11.03       28.65     17.28 o 
  16   4   2        0.01       17.40     17.40 o 
  18   4   2       42.39       74.08     22.82 o 
 -13   5   2        3.00        2.25     17.32 o 
 -11   5   2       75.90       49.82     19.65 o 
  -9   5   2      264.58      198.57     26.43 o 
  -7   5   2       28.63        6.02     15.34 o 
  -5   5   2       87.92       78.95     19.62 o 
  -3   5   2      117.43       82.14     21.22 o 
  -1   5   2      250.19      282.43     24.65 o 
   1   5   2       57.63      106.68     19.00 o 
   3   5   2       55.85       56.25     13.77 o 
   5   5   2        1.01       14.60     15.23 o 
   7   5   2        8.68       16.01     12.81 o 
   9   5   2        0.37       36.70     20.37 o 
  11   5   2       94.28       72.15     24.13 o 
 -27   1   3        0.39        6.01     13.62 o 
 -25   1   3       23.61       28.21     14.94 o 
 -23   1   3       10.90       25.71     12.23 o 
 -21   1   3      219.30      153.17     18.59 o 
 -19   1   3        0.16       10.06     10.06 o 
 -17   1   3       68.90       82.91     13.02 o 
 -15   1   3      477.11      544.61     26.11 o 
 -13   1   3      468.44      592.74     29.42 o 
 -11   1   3      298.70      304.72     16.43 o 
  -9   1   3    12339.67    12517.74     92.89 o 
  -7   1   3     4491.13     4852.91     52.26 o 
  -5   1   3     2441.95     2565.52     29.02 o 
  -3   1   3       47.00       45.03      5.39 o 
  -1   1   3      145.57      129.89      8.47 o 
   1   1   3     1759.69     1675.87     26.31 o 
   3   1   3    42635.83    40208.86    631.09 o 
   5   1   3     6303.26     7550.10     68.20 o 
   7   1   3     2681.17     2506.15     43.38 o 
   9   1   3       32.61       58.48     10.44 o 
  11   1   3     3059.11     3136.03     59.13 o 
  13   1   3      184.51      196.96     17.75 o 
  15   1   3      515.10      464.26     26.39 o 
  17   1   3       71.84       79.73     16.23 o 
  19   1   3      207.34      242.89     24.54 o 
  21   1   3       15.46       10.08     11.70 o 
  23   1   3        0.14       16.33     16.33 o 
  25   1   3       90.17       52.69     17.57 o 
 -26   2   3        2.19        2.02     13.75 o 
 -24   2   3        1.15        1.89     11.79 o 
 -22   2   3      212.91      224.12     32.89 o 
 -20   2   3        8.08        0.00     12.11 o 
 -18   2   3      155.71      143.20     18.92 o 
 -16   2   3      529.87      550.97     24.83 o 
 -14   2   3      248.34      278.33     24.79 o 
 -12   2   3       48.68       20.16     10.38 o 
 -10   2   3      126.56      157.91     17.85 o 
  -8   2   3      242.99      192.71     13.26 o 
  -6   2   3     2001.81     2091.72     34.00 o 
  -4   2   3      674.99      708.20     23.23 o 
  -2   2   3      499.11      590.77     21.06 o 
   0   2   3     1625.43     1867.07     44.06 o 
   2   2   3     5550.66     5853.27     63.88 o 
   4   2   3       28.01       21.09      6.58 o 
   6   2   3        4.56       16.66     10.56 o 
   8   2   3      247.29      296.63     19.87 o 
  10   2   3      153.50      189.25     17.84 o 
  12   2   3      644.46      715.77     33.45 o 
  14   2   3     1029.37     1062.00     42.47 o 
  16   2   3       40.45       60.40     16.76 o 
  18   2   3     1124.85     1008.03     48.99 o 
  20   2   3       93.01       56.34     17.88 o 
  22   2   3      150.04      148.82     22.89 o 
  24   2   3        9.10       12.31     16.03 o 
 -23   3   3       78.28       73.28     19.34 o 
 -21   3   3       50.24       35.13     23.19 o 
 -19   3   3      366.92      361.84     31.69 o 
 -17   3   3      117.57      120.53     18.87 o 
 -15   3   3       24.49        6.32     13.09 o 
 -13   3   3       84.10       41.07     13.76 o 
 -11   3   3       70.06       45.40     12.01 o 
  -9   3   3       12.20        3.32      8.58 o 
  -7   3   3       33.72       50.30     15.46 o 
  -5   3   3       41.05       45.49      8.86 o 
  -3   3   3        7.67        9.29      6.86 o 
  -1   3   3      291.53      272.82     14.20 o 
   1   3   3     1903.73     1850.66     36.22 o 
   3   3   3        0.40        3.97      8.44 o 
   5   3   3      511.40      465.53     31.46 o 
   7   3   3        4.43        3.84     11.31 o 
   9   3   3       22.08       18.16     12.84 o 
  11   3   3       47.64       72.22     15.39 o 
  13   3   3       38.72       45.49     15.09 o 
  15   3   3      227.29      274.17     29.92 o 
  17   3   3      140.10       94.61     23.04 o 
  19   3   3      215.68      171.98     27.12 o 
  21   3   3       35.51       99.03     21.21 o 
 -20   4   3       67.19      120.91     26.92 o 
 -18   4   3        0.47       15.65     18.78 o 
 -16   4   3       12.97       16.44     16.44 o 
 -14   4   3       23.69       16.27     16.27 o 
 -12   4   3      661.78      734.85     41.12 o 
 -10   4   3      211.69      203.73     21.07 o 
  -8   4   3      511.92      547.38     39.89 o 
  -6   4   3        2.47       24.60     11.15 o 
  -4   4   3        4.18        6.29     11.28 o 
  -2   4   3        7.24        1.41     13.11 o 
   0   4   3      181.26      182.98     16.48 o 
   2   4   3      113.22      104.37     16.79 o 
   4   4   3      165.00      133.06     20.08 o 
   6   4   3        7.52       10.04     11.55 o 
   8   4   3       21.63        9.19     16.79 o 
  10   4   3        2.76       18.03     11.39 o 
  12   4   3       22.45       25.71     17.31 o 
  14   4   3       76.08       65.77     18.42 o 
  16   4   3       88.17      109.39     26.47 o 
  18   4   3        1.23        7.45     17.60 o 
 -13   5   3        2.44       11.01     17.95 o 
 -11   5   3       42.51       44.00     18.08 o 
  -9   5   3       76.24       75.91     24.22 o 
  -7   5   3      182.18      126.21     26.41 o 
  -5   5   3       69.38      119.75     19.82 o 
  -3   5   3        0.72        9.84     15.28 o 
  -1   5   3       23.58        1.71     18.25 o 
   1   5   3        0.09        0.79     12.52 o 
   3   5   3       23.45        1.98     17.47 o 
   5   5   3        0.04       27.47     16.53 o 
   7   5   3        0.57       11.66     17.13 o 
   9   5   3        1.06        9.96     16.59 o 
  11   5   3        7.18        7.92     16.30 o 
 -28   0   4      306.99      313.09     30.68 o 
 -26   0   4       61.57       77.70     17.26 o 
 -24   0   4      458.46      403.13     32.84 o 
 -22   0   4       12.19        3.27     11.58 o 
 -20   0   4      113.85      117.07     24.64 o 
 -18   0   4       65.86       54.61     11.69 o 
 -16   0   4      260.01      221.69     17.55 o 
 -14   0   4      258.64      264.00     23.94 o 
 -12   0   4      584.63      619.94     26.99 o 
 -10   0   4     6807.76     7376.65     70.98 o 
  -8   0   4     1272.89     1518.39     29.94 o 
  -6   0   4     4236.37     4994.01     48.63 o 
  -4   0   4    14079.47    12532.86    293.83 o 
  -2   0   4     8452.07     8476.38     56.04 o 
   0   0   4    22500.94    23122.14    300.42 o 
   2   0   4     9623.30     9282.95     67.34 o 
   4   0   4       13.37       15.10      6.23 o 
   6   0   4      646.98      688.03     22.81 o 
   8   0   4     3788.85     4381.14     59.96 o 
  10   0   4      500.53      442.03     17.75 o 
  12   0   4      103.35       97.71     12.91 o 
  14   0   4     1099.95     1022.13     38.42 o 
  16   0   4      218.85      214.48     17.97 o 
  18   0   4      319.26      274.94     22.25 o 
  20   0   4       96.93      104.60     18.22 o 
  22   0   4      159.58      125.34     21.26 o 
  24   0   4        0.30        1.95     16.18 o 
  26   0   4        2.14       18.20     15.25 o 
 -29   1   4        8.85       10.64     15.67 o 
 -27   1   4       22.24       20.43     16.34 o 
 -25   1   4      412.68      409.84     33.11 o 
 -23   1   4      104.71       79.20     18.15 o 
 -21   1   4       85.63      113.46     17.70 o 
 -19   1   4        6.73        1.27      8.23 o 
 -17   1   4      871.83      827.84     34.58 o 
 -15   1   4       26.95        5.12      7.77 o 
 -13   1   4      829.22      744.20     27.93 o 
 -11   1   4     1213.72     1130.00     31.36 o 
  -9   1   4     5754.83     5681.92     63.17 o 
  -7   1   4     2954.62     3525.24     45.41 o 
  -5   1   4      555.84      537.20     12.03 o 
  -3   1   4     3560.29     4045.55     43.15 o 
  -1   1   4     8790.67     9119.62     64.55 o 
   1   1   4     2142.36     1918.80     29.90 o 
   3   1   4      476.75      600.78     23.94 o 
   5   1   4       62.25       80.36     10.17 o 
   7   1   4      176.05      204.26     17.94 o 
   9   1   4     2954.64     2450.12     50.28 o 
  11   1   4      247.23      264.61     20.04 o 
  13   1   4      167.45      186.34     17.88 o 
  15   1   4       12.22       29.34     12.78 o 
  17   1   4      460.41      333.32     25.87 o 
  19   1   4      110.44      159.05     22.70 o 
  21   1   4      192.71      268.60     27.52 o 
  23   1   4        9.58        7.45     15.09 o 
  25   1   4        5.81        8.01     13.97 o 
 -26   2   4      146.19      152.79     24.44 o 
 -24   2   4        4.75        7.93     16.72 o 
 -22   2   4      175.05      177.74     27.67 o 
 -20   2   4       14.43       26.40     10.47 o 
 -18   2   4        2.13        4.33     10.58 o 
 -16   2   4       25.01       48.75     16.36 o 
 -14   2   4     2203.52     2389.27     57.39 o 
 -12   2   4      116.79       80.44     13.33 o 
 -10   2   4       14.11       24.28      8.62 o 
  -8   2   4      760.00      894.27     29.21 o 
  -6   2   4       14.52       15.51      8.67 o 
  -4   2   4     1096.58      991.47     22.11 o 
  -2   2   4       27.77       43.89      7.51 o 
   0   2   4      261.43      292.03     14.55 o 
   2   2   4    12942.26    14956.09    104.73 o 
   4   2   4       68.01       60.13     10.98 o 
   6   2   4    14998.13    14618.88    121.02 o 
   8   2   4      370.26      368.25     19.53 o 
  10   2   4        3.43       16.94      9.87 o 
  12   2   4      440.78      446.28     27.58 o 
  14   2   4     1420.69     1366.74     49.22 o 
  16   2   4        0.03       14.16     14.16 o 
  18   2   4      435.94      406.12     33.68 o 
  20   2   4       16.35        7.61     13.32 o 
  22   2   4       34.91       22.29     19.01 o 
  24   2   4       40.47       40.20     18.05 o 
 -25   3   4       92.78       85.85     22.88 o 
 -23   3   4        3.21        8.97     17.51 o 
 -21   3   4        3.40        4.25     18.12 o 
 -19   3   4      333.70      381.29     32.34 o 
 -17   3   4      103.27       53.94     18.19 o 
 -15   3   4      198.68      178.65     22.12 o 
 -13   3   4     1141.51      972.09     41.39 o 
 -11   3   4      449.15      438.49     28.28 o 
  -9   3   4      293.01      292.57     22.12 o 
  -7   3   4      552.26      505.65     25.78 o 
  -5   3   4      360.82      431.11     23.39 o 
  -3   3   4      117.89      121.80     15.11 o 
  -1   3   4       65.10       60.74      9.44 o 
   1   3   4       79.19       52.91     12.23 o 
   3   3   4      156.26      176.63     17.80 o 
   5   3   4      876.44      927.68     35.78 o 
   7   3   4      104.40      108.54     17.31 o 
   9   3   4        1.50       11.57     11.57 o 
  11   3   4       41.11       28.76     13.00 o 
  13   3   4      113.79      157.49     21.01 o 
  15   3   4        6.48       11.31     12.23 o 
  17   3   4       17.26       36.90     16.63 o 
  19   3   4       19.48       39.02     19.07 o 
  21   3   4       25.81       52.03     19.11 o 
 -20   4   4       32.70       23.85     21.62 o 
 -18   4   4       19.97        6.73     20.19 o 
 -16   4   4      267.00      331.94     31.69 o 
 -14   4   4      153.20      176.84     26.12 o 
 -12   4   4       22.16       22.61     17.16 o 
 -10   4   4      909.28     1131.88     49.47 o 
  -8   4   4      441.36      469.69     32.11 o 
  -6   4   4       96.15       98.90     13.32 o 
  -4   4   4       89.70       83.00     18.33 o 
  -2   4   4      479.67      393.62     28.45 o 
   0   4   4      867.60      850.26     27.22 o 
   2   4   4        9.14        4.23     10.00 o 
   4   4   4       39.66       36.79     13.08 o 
   6   4   4      286.93      303.52     28.22 o 
   8   4   4        0.95        1.85     13.59 o 
  10   4   4       12.66       14.30     13.34 o 
  12   4   4       19.89       23.08     19.57 o 
  14   4   4       11.45        2.40     18.05 o 
  16   4   4        2.45        4.95     19.32 o 
 -13   5   4       75.81      100.64     25.47 o 
 -11   5   4       21.71       51.36     22.30 o 
  -9   5   4      308.82      330.64     34.76 o 
  -7   5   4      200.94      279.90     36.90 o 
  -5   5   4      480.90      337.01     35.24 o 
  -3   5   4       71.72      111.21     23.61 o 
  -1   5   4       29.69       33.09     18.68 o 
   1   5   4       69.31      123.22     19.10 o 
   3   5   4      357.45      357.77     33.41 o 
   5   5   4        9.75       15.10     16.83 o 
   7   5   4       16.65       30.66     17.38 o 
   9   5   4       74.29       79.09     21.60 o 
 -29   1   5        3.91        0.00     18.33 o 
 -27   1   5       31.39       32.95     14.92 o 
 -25   1   5      150.17      133.14     26.20 o 
 -23   1   5       65.10       44.72     15.91 o 
 -21   1   5        0.15        2.99     11.56 o 
 -19   1   5      225.88      230.38     23.08 o 
 -17   1   5        0.25        4.78      8.33 o 
 -15   1   5     1279.66     1228.93     38.39 o 
 -13   1   5        6.38        0.83      9.68 o 
 -11   1   5     1180.50     1068.24     30.44 o 
  -9   1   5      111.07       90.17      9.09 o 
  -7   1   5     1960.01     2013.51     35.16 o 
  -5   1   5        1.50        4.34      5.51 o 
  -3   1   5       32.51       53.85      7.01 o 
  -1   1   5    21860.12    22738.54    458.91 o 
   1   1   5       46.46       37.93      5.24 o 
   3   1   5    10262.76    10871.64     82.85 o 
   5   1   5    14684.27    14644.46    106.77 o 
   7   1   5     3849.78     3983.08     60.35 o 
   9   1   5      144.03      120.34      9.15 o 
  11   1   5       37.35       29.69      7.26 o 
  13   1   5      703.74      754.52     35.68 o 
  15   1   5      876.98     1008.22     42.57 o 
  17   1   5      487.74      593.49     34.37 o 
  19   1   5        0.27       21.57     11.62 o 
  21   1   5      375.41      390.70     29.32 o 
  23   1   5        4.37        3.88     13.96 o 
  25   1   5        7.98        8.04     15.34 o 
 -26   2   5       15.97       14.95     18.32 o 
 -24   2   5       23.87        0.00     16.27 o 
 -22   2   5      234.90      246.48     27.90 o 
 -20   2   5      202.26      169.18     22.14 o 
 -18   2   5       81.54      115.25     19.25 o 
 -16   2   5      117.68       99.12     14.19 o 
 -14   2   5      335.78      410.13     23.75 o 
 -12   2   5      456.48      586.80     26.91 o 
 -10   2   5     5238.89     5845.77     76.67 o 
  -8   2   5      126.90      116.49     15.47 o 
  -6   2   5      843.17      883.88     32.27 o 
  -4   2   5      920.95      911.73     23.29 o 
  -2   2   5       18.49       27.68      7.50 o 
   0   2   5        0.45        5.55      4.31 o 
   2   2   5      750.53      967.24     28.24 o 
   4   2   5     1607.33     1273.19     33.95 o 
   6   2   5     3046.74     3143.13     57.64 o 
   8   2   5      899.22     1010.24     35.88 o 
  10   2   5      662.25      553.07     29.63 o 
  12   2   5       72.15       90.55     14.47 o 
  14   2   5       27.05       37.71     13.90 o 
  16   2   5       15.02       16.94     16.94 o 
  18   2   5        0.04        0.50     10.64 o 
  20   2   5       56.78       47.04     13.57 o 
  22   2   5       24.36       10.39     17.52 o 
 -25   3   5        3.68        2.36     15.39 o 
 -23   3   5       42.40       51.44     17.96 o 
 -21   3   5       43.14       54.26     15.54 o 
 -19   3   5        0.53        5.84     14.38 o 
 -17   3   5       39.61       57.30     13.06 o 
 -15   3   5       73.17       78.20     16.80 o 
 -13   3   5     2148.93     1725.95     54.18 o 
 -11   3   5       61.94       64.56     15.73 o 
  -9   3   5      317.48      377.89     23.98 o 
  -7   3   5       10.19       13.59      6.79 o 
  -5   3   5        6.71       15.51      9.99 o 
  -3   3   5        6.64        6.44     12.05 o 
  -1   3   5      115.08      105.35     14.67 o 
   1   3   5       14.78        9.77     11.53 o 
   3   3   5       31.83       20.53      8.06 o 
   5   3   5        6.20       13.20     11.78 o 
   7   3   5      446.94      479.71     30.71 o 
   9   3   5       60.10       31.54     11.41 o 
  11   3   5       21.64       56.54     15.63 o 
  13   3   5       20.55       21.88     14.89 o 
  15   3   5       88.63      103.00     17.20 o 
  17   3   5       11.03       17.40     17.40 o 
  19   3   5       21.26       40.43     20.44 o 
  21   3   5        0.11        6.99     14.61 o 
 -20   4   5       69.21       74.19     20.40 o 
 -18   4   5       58.19       80.75     18.17 o 
 -16   4   5       53.08       24.97     20.33 o 
 -14   4   5       53.17       43.77     15.30 o 
 -12   4   5      122.11      129.17     19.16 o 
 -10   4   5      307.53      346.26     30.05 o 
  -8   4   5      349.05      305.98     28.42 o 
  -6   4   5      285.92      267.11     26.25 o 
  -4   4   5       20.66        0.00     12.19 o 
  -2   4   5        9.28       13.32     13.32 o 
   0   4   5       67.07       71.00     11.74 o 
   2   4   5      108.86      108.08     12.93 o 
   4   4   5       25.08       35.76     17.79 o 
   6   4   5       40.57       56.30     18.47 o 
   8   4   5      108.14      118.26     20.37 o 
  10   4   5        5.65       16.98     14.83 o 
  12   4   5        4.09       34.21     19.67 o 
  14   4   5      131.35      123.03     23.20 o 
  16   4   5        7.59       12.51     19.37 o 
 -13   5   5        0.24        0.92     17.01 o 
 -11   5   5      110.57      142.54     23.97 o 
  -9   5   5      236.10      280.79     31.79 o 
  -7   5   5        0.25       13.14     18.39 o 
  -5   5   5      179.04      209.34     32.54 o 
  -3   5   5       28.00       53.75     20.51 o 
  -1   5   5       63.26       24.54     14.03 o 
   1   5   5       57.47       91.29     19.86 o 
   3   5   5       85.44       68.96     22.65 o 
   5   5   5        1.93       22.16     15.86 o 
   7   5   5       60.11       65.17     19.04 o 
   9   5   5       12.72        0.00     18.05 o 
 -28   0   6      146.26      135.15     26.48 o 
 -26   0   6       48.51       67.43     18.71 o 
 -24   0   6      595.20      571.34     36.23 o 
 -22   0   6      263.36      244.12     24.89 o 
 -20   0   6      369.83      346.78     25.00 o 
 -18   0   6        5.79        1.27      8.47 o 
 -16   0   6      108.91       76.63     11.48 o 
 -14   0   6      306.71      368.15     21.57 o 
 -12   0   6      264.47      279.15     16.98 o 
 -10   0   6      933.85     1025.90     29.74 o 
  -8   0   6      270.14      283.39     17.01 o 
  -6   0   6        8.82       14.72      7.75 o 
  -4   0   6     2100.21     2150.00     33.90 o 
  -2   0   6     6672.02     6049.63     57.68 o 
   0   0   6      448.50      329.08     10.53 o 
   2   0   6    22263.41    21968.54    513.64 o 
   4   0   6     1394.91     1159.22     31.17 o 
   6   0   6     6588.00     5605.12     70.33 o 
   8   0   6      651.96      640.40     22.02 o 
  10   0   6      760.47      589.49     27.61 o 
  12   0   6       14.91       22.43     11.67 o 
  14   0   6       63.64       34.81     11.96 o 
  16   0   6        0.77       11.62     12.45 o 
  18   0   6      144.32      167.28     19.35 o 
  20   0   6      388.93      297.95     28.08 o 
  22   0   6      168.66      236.25     29.09 o 
  24   0   6      108.27      106.97     21.82 o 
 -29   1   6        1.07        2.20     15.97 o 
 -27   1   6      247.18      200.35     27.40 o 
 -25   1   6      146.51      148.83     23.77 o 
 -23   1   6      101.61      155.22     21.13 o 
 -21   1   6      168.36      104.41     19.94 o 
 -19   1   6      174.01      203.68     25.80 o 
 -17   1   6      657.04      753.26     32.68 o 
 -15   1   6       37.28       74.72     12.25 o 
 -13   1   6     1913.46     1956.98     45.44 o 
 -11   1   6     4989.07     5106.13     66.51 o 
  -9   1   6      138.91      106.24     10.21 o 
  -7   1   6       30.17       22.41      7.62 o 
  -5   1   6      564.80      518.78     21.94 o 
  -3   1   6      702.30      722.19     24.42 o 
  -1   1   6     8899.61     7026.40     63.86 o 
   1   1   6      324.92      376.40     20.64 o 
   3   1   6      831.64     1020.57     27.02 o 
   5   1   6     2240.09     2628.98     46.87 o 
   7   1   6      499.78      565.13     28.88 o 
   9   1   6      252.54      259.30     19.48 o 
  11   1   6       26.60       39.89     12.07 o 
  13   1   6        7.06       24.37     12.30 o 
  15   1   6        1.19       13.94     13.94 o 
  17   1   6      791.24      765.63     39.71 o 
  19   1   6        1.45        6.85     13.70 o 
  21   1   6      136.61      113.89     17.88 o 
  23   1   6        7.80       15.66     12.99 o 
 -26   2   6      421.21      493.38     36.23 o 
 -24   2   6       42.94       28.20     19.45 o 
 -22   2   6     1481.55     1657.28     60.75 o 
 -20   2   6      371.29      342.45     28.72 o 
 -18   2   6      375.42      432.67     29.13 o 
 -16   2   6      460.43      418.43     28.07 o 
 -14   2   6      883.73      698.62     32.49 o 
 -12   2   6        2.05       10.78     10.78 o 
 -10   2   6      616.36      624.42     27.33 o 
  -8   2   6      803.51      798.74     23.77 o 
  -6   2   6     5037.08     4798.34     66.12 o 
  -4   2   6       49.30       41.91      6.09 o 
  -2   2   6       51.02       40.02      7.90 o 
   0   2   6      597.44      673.11     94.24 o 
   2   2   6     3447.57     3733.49     56.47 o 
   4   2   6      128.84       85.24     13.62 o 
   6   2   6     1742.75     1792.41     53.19 o 
   8   2   6       40.48       43.81     10.80 o 
  10   2   6        1.15       10.23     10.87 o 
  12   2   6      446.75      334.76     29.43 o 
  14   2   6     1603.08     1808.77     59.35 o 
  16   2   6       74.24       90.78     19.04 o 
  18   2   6      111.39      111.99     22.66 o 
  20   2   6        0.05        6.14     16.92 o 
  22   2   6        8.63       10.70     15.54 o 
 -25   3   6       51.78       47.42     18.62 o 
 -23   3   6       64.87       69.68     21.44 o 
 -21   3   6        0.23       14.44     14.44 o 
 -19   3   6        0.15       15.26     10.78 o 
 -17   3   6        8.50       15.64     12.34 o 
 -15   3   6       16.66        4.72     13.52 o 
 -13   3   6     1143.83     1282.59     46.53 o 
 -11   3   6      205.60      154.25     17.27 o 
  -9   3   6       45.04       24.37     10.87 o 
  -7   3   6       61.19       75.31     13.43 o 
  -5   3   6      439.02      451.23     25.90 o 
  -3   3   6       25.26        2.21     10.03 o 
  -1   3   6       19.90       13.86     11.55 o 
   1   3   6      102.12       88.02     14.41 o 
   3   3   6      210.69      251.66     19.51 o 
   5   3   6      236.01      247.76     22.17 o 
   7   3   6      150.34      119.93     17.28 o 
   9   3   6      138.04       74.07     20.04 o 
  11   3   6      209.68      181.14     24.29 o 
  13   3   6       59.02       97.17     20.60 o 
  15   3   6        0.17        4.20     15.64 o 
  17   3   6       37.49       35.10     16.75 o 
  19   3   6       23.77       25.48     17.72 o 
 -20   4   6      269.72      295.83     31.92 o 
 -18   4   6       62.79       78.71     18.16 o 
 -16   4   6      252.09      243.70     29.60 o 
 -14   4   6       10.44       11.68     13.41 o 
 -12   4   6      261.89      236.28     30.86 o 
 -10   4   6       50.71       80.92     20.18 o 
  -8   4   6      114.08       84.39     21.96 o 
  -6   4   6      439.14      441.97     33.91 o 
  -4   4   6      420.98      444.91     35.91 o 
  -2   4   6      127.99      117.57     16.40 o 
   0   4   6      362.26      263.66     37.48 o 
   2   4   6       16.11        4.59     12.19 o 
   4   4   6      122.46      151.14     21.18 o 
   6   4   6      251.45      224.49     25.51 o 
   8   4   6       11.67        0.00     15.58 o 
  10   4   6      108.88      144.36     24.51 o 
  12   4   6       66.58      110.25     23.61 o 
  14   4   6        0.79        9.92     17.91 o 
  16   4   6       39.58       41.51     24.29 o 
 -13   5   6      314.12      248.83     29.97 o 
 -11   5   6      221.44      204.05     32.53 o 
  -9   5   6      270.35      336.95     35.71 o 
  -7   5   6      523.05      568.16     42.67 o 
  -5   5   6       10.20       48.62     23.04 o 
  -3   5   6        0.08       24.01     15.46 o 
  -1   5   6        0.09       19.44     19.44 o 
   1   5   6      416.08      376.24     34.81 o 
   3   5   6      205.19      255.75     29.16 o 
   5   5   6       52.60       61.52     17.95 o 
   7   5   6       11.43       17.26     18.42 o 
 -29   1   7       35.41       67.95     21.51 o 
 -27   1   7       14.06       22.86     16.77 o 
 -25   1   7      292.34      307.60     29.16 o 
 -23   1   7      856.69      917.01     44.63 o 
 -21   1   7      352.99      420.75     29.74 o 
 -19   1   7     1085.59      966.48     40.97 o 
 -17   1   7       66.40       60.68     13.26 o 
 -15   1   7      661.19      594.98     29.54 o 
 -13   1   7      320.04      316.06     19.25 o 
 -11   1   7     2251.71     2245.20     45.96 o 
  -9   1   7     1775.51     1844.48     32.34 o 
  -7   1   7      612.41      653.91     25.74 o 
  -5   1   7     5933.68     5988.75     63.15 o 
  -3   1   7     2122.13     1754.35     34.27 o 
  -1   1   7      269.34      214.99     12.77 o 
   1   1   7      103.16      116.26     10.73 o 
   3   1   7       18.63       45.46      8.73 o 
   5   1   7      235.63      193.76     12.71 o 
   7   1   7     1587.43     1400.06     39.82 o 
   9   1   7      479.07      385.02     24.76 o 
  11   1   7       95.87      128.41     17.16 o 
  13   1   7      803.48      660.85     35.50 o 
  15   1   7      168.89      149.29     21.61 o 
  17   1   7      596.43      628.94     37.87 o 
  19   1   7        6.66       25.23     11.99 o 
  21   1   7       14.60       19.24     16.07 o 
  23   1   7        0.01        0.00     11.95 o 
 -26   2   7      108.84      143.60     26.58 o 
 -24   2   7        0.03        8.10     15.34 o 
 -22   2   7       18.56        5.51     15.42 o 
 -20   2   7        3.45        0.00     14.64 o 
 -18   2   7      182.84      195.13     22.78 o 
 -16   2   7       15.04       34.43     11.33 o 
 -14   2   7       10.86       27.00     10.23 o 
 -12   2   7      440.47      484.85     25.39 o 
 -10   2   7     5651.39     6101.09     80.02 o 
  -8   2   7     1219.75     1105.33     34.12 o 
  -6   2   7     3458.95     3574.98     59.47 o 
  -4   2   7      721.54      874.53     29.63 o 
  -2   2   7      272.32      363.06     18.74 o 
   0   2   7      528.70      612.45     20.29 o 
   2   2   7     7947.92     7575.10     85.55 o 
   4   2   7       21.93        1.96      8.26 o 
   6   2   7      596.55      623.95     35.13 o 
   8   2   7      628.81      638.22     36.27 o 
  10   2   7        9.92        1.31     10.30 o 
  12   2   7        4.56       22.71     10.25 o 
  14   2   7        6.03        5.14     13.19 o 
  16   2   7       24.76       32.87     11.77 o 
  18   2   7      133.96      175.68     24.61 o 
  20   2   7        3.68        8.40     15.96 o 
  22   2   7        0.63       10.94     15.91 o 
 -25   3   7        2.00       14.40     14.40 o 
 -23   3   7       25.35       38.54     14.57 o 
 -21   3   7        0.54       12.65     13.55 o 
 -19   3   7       10.21        2.01     17.02 o 
 -17   3   7      191.98      194.39     22.42 o 
 -15   3   7       32.55       41.38     15.22 o 
 -13   3   7      132.75      128.85     18.61 o 
 -11   3   7      238.29      245.12     20.16 o 
  -9   3   7        3.14       30.51     10.86 o 
  -7   3   7     1769.18     1772.31     51.13 o 
  -5   3   7      375.37      370.00     24.72 o 
  -3   3   7       45.77       73.89     11.25 o 
  -1   3   7      619.68      590.08     21.81 o 
   1   3   7      176.38      176.22     19.91 o 
   3   3   7        4.34       10.92      8.72 o 
   5   3   7      655.72      690.49     37.25 o 
   7   3   7       57.16       50.58     17.45 o 
   9   3   7      223.70      261.23     25.17 o 
  11   3   7       93.55       94.92     20.24 o 
  13   3   7        4.17        8.00     15.75 o 
  15   3   7        0.61        4.21     13.11 o 
  17   3   7      156.27      154.84     28.17 o 
  19   3   7        0.50        2.42     16.72 o 
 -20   4   7        0.55        7.19     20.01 o 
 -18   4   7        3.90       17.26     17.26 o 
 -16   4   7        4.45        3.38     15.05 o 
 -14   4   7       53.76       31.33     18.28 o 
 -12   4   7      493.92      467.92     36.62 o 
 -10   4   7       11.33        1.73     15.29 o 
  -8   4   7      891.07      998.41     47.39 o 
  -6   4   7       11.29        6.71     16.23 o 
  -4   4   7        2.82        3.16     12.23 o 
  -2   4   7        8.04       23.56     14.62 o 
   0   4   7      151.88      213.69     21.35 o 
   2   4   7      131.12      137.76     17.27 o 
   4   4   7       45.98       65.89     17.21 o 
   6   4   7        4.30       11.42     13.87 o 
   8   4   7        4.57       17.08     17.08 o 
  10   4   7        0.49       15.43     15.43 o 
  12   4   7        0.04       22.65     22.65 o 
  14   4   7        4.75       12.80     18.60 o 
 -13   5   7       42.21       28.06     23.63 o 
 -11   5   7      380.76      371.97     35.94 o 
  -9   5   7      180.48      197.50     29.01 o 
  -7   5   7        4.10        2.15     18.04 o 
  -5   5   7      238.51      304.18     29.15 o 
  -3   5   7      176.44      158.27     23.82 o 
  -1   5   7       18.19       10.07     15.41 o 
   1   5   7       88.63       71.27     21.01 o 
   3   5   7       80.05       52.04     19.85 o 
   5   5   7       46.01       77.35     15.64 o 
   7   5   7       19.90       10.15     20.30 o 
 -28   0   8       28.04       19.17     16.86 o 
 -26   0   8       53.92       59.24     19.39 o 
 -24   0   8     1111.99     1383.41     56.89 o 
 -22   0   8      122.27       97.21     18.75 o 
 -20   0   8      531.43      490.18     31.36 o 
 -18   0   8       96.68       85.95     12.43 o 
 -16   0   8        2.50       12.23      7.59 o 
 -14   0   8     1939.21     1645.39     43.97 o 
 -12   0   8     4256.46     4472.13     64.93 o 
 -10   0   8     6140.14     6270.96     79.83 o 
  -8   0   8     8537.19     8732.95     80.65 o 
  -6   0   8      353.80      348.43     16.85 o 
  -4   0   8      318.94      278.78     15.83 o 
  -2   0   8       10.71       22.40      5.43 o 
   0   0   8      116.64      100.83      5.62 o 
   2   0   8     1151.42     1132.93     24.35 o 
   4   0   8     8991.52     9577.33     94.99 o 
   6   0   8      467.94      507.83     25.64 o 
   8   0   8     8962.42     9745.80    108.05 o 
  10   0   8        0.03        6.92     10.59 o 
  12   0   8       20.43       23.32     10.06 o 
  14   0   8        0.04        2.95     11.20 o 
  16   0   8      501.60      615.05     36.61 o 
  18   0   8      133.17      138.73     19.49 o 
  20   0   8      488.62      544.33     37.53 o 
  22   0   8        5.32       13.65     15.15 o 
 -29   1   8       37.90       18.73     18.73 o 
 -27   1   8       47.64       45.49     15.72 o 
 -25   1   8       45.80       34.40     15.60 o 
 -23   1   8      296.80      325.42     33.25 o 
 -21   1   8      866.42      688.66     42.00 o 
 -19   1   8     1542.46     1546.50     51.58 o 
 -17   1   8      735.16      899.29     38.25 o 
 -15   1   8      327.16      238.41     20.10 o 
 -13   1   8      377.70      319.14     20.02 o 
 -11   1   8      267.48      297.33     24.16 o 
  -9   1   8       14.07       41.34      8.86 o 
  -7   1   8    12339.67    13342.88    103.22 o 
  -5   1   8      788.76      800.52     20.75 o 
  -3   1   8     2020.09     2035.86     40.05 o 
  -1   1   8      373.81      361.92     17.53 o 
   1   1   8     1158.06     1155.45     25.02 o 
   3   1   8      170.09      215.83     16.39 o 
   5   1   8     5653.52     6189.84     78.79 o 
   7   1   8      298.74      290.64     17.17 o 
   9   1   8       79.84       50.18     11.03 o 
  11   1   8      166.17      187.82     20.99 o 
  13   1   8      629.13      601.94     34.59 o 
  15   1   8        0.14       15.37     15.37 o 
  17   1   8      521.41      627.69     39.49 o 
  19   1   8       75.97      102.97     20.47 o 
  21   1   8        2.84       11.86     14.38 o 
 -26   2   8        9.83        4.30     13.53 o 
 -24   2   8        1.43       18.40     18.40 o 
 -22   2   8      885.73      950.66     48.66 o 
 -20   2   8       92.34      105.89     19.18 o 
 -18   2   8       93.48       84.39     14.57 o 
 -16   2   8       69.91       78.16     15.71 o 
 -14   2   8      460.30      373.05     24.79 o 
 -12   2   8      508.54      508.03     21.31 o 
 -10   2   8        8.87       27.98      8.73 o 
  -8   2   8       43.66       50.15      8.52 o 
  -6   2   8       93.53      117.37     12.92 o 
  -4   2   8      660.45      640.16     21.19 o 
  -2   2   8      251.58      242.52     16.70 o 
   0   2   8      453.43      483.10     22.42 o 
   2   2   8     1430.69     1442.27     39.18 o 
   4   2   8      114.54       93.96     10.77 o 
   6   2   8      721.39      838.03     34.24 o 
   8   2   8      432.61      442.50     27.08 o 
  10   2   8      142.81      151.93     22.94 o 
  12   2   8      145.24      150.75     22.17 o 
  14   2   8       64.30       72.30     17.30 o 
  16   2   8        7.61        2.00     15.76 o 
  18   2   8      137.81      165.92     24.25 o 
  20   2   8       34.61       30.10     18.47 o 
 -25   3   8        2.47        4.82     17.96 o 
 -23   3   8       27.31        2.24     16.60 o 
 -21   3   8        0.87       10.60     12.63 o 
 -19   3   8      400.36      371.46     33.34 o 
 -17   3   8       43.68       76.24     15.82 o 
 -15   3   8        8.91        3.22     13.33 o 
 -13   3   8      362.71      396.37     29.53 o 
 -11   3   8       69.99       63.94     14.78 o 
  -9   3   8      422.24      400.75     28.49 o 
  -7   3   8     2036.10     1811.03     54.10 o 
  -5   3   8      266.70      274.11     21.45 o 
  -3   3   8      376.43      354.49     24.57 o 
  -1   3   8        2.70        3.53      8.46 o 
   1   3   8      170.09      179.91     18.09 o 
   3   3   8       11.46       11.31     11.31 o 
   5   3   8      361.36      353.73     28.46 o 
   7   3   8      101.90      108.56     19.37 o 
   9   3   8      840.24     1026.75     47.79 o 
  11   3   8       36.55       59.36     16.36 o 
  13   3   8       10.51       14.61     20.27 o 
  15   3   8        0.87        4.43     17.06 o 
  17   3   8       45.92       46.91     19.36 o 
 -20   4   8       27.96       31.71     20.01 o 
 -18   4   8        1.90       29.60     13.90 o 
 -16   4   8      170.52      155.95     24.19 o 
 -14   4   8      253.72      188.21     30.46 o 
 -12   4   8      329.80      381.95     33.94 o 
 -10   4   8     1112.14     1311.20     52.46 o 
  -8   4   8      457.15      503.30     34.81 o 
  -6   4   8      121.46      167.23     26.04 o 
  -4   4   8       87.74       43.18     18.03 o 
  -2   4   8      804.58      780.06     41.62 o 
   0   4   8      167.91      200.75     49.92 o 
   2   4   8        1.67       10.11     15.48 o 
   4   4   8      248.77      180.28     26.93 o 
   6   4   8       91.18       93.28     25.29 o 
   8   4   8        0.83        4.23     19.29 o 
  10   4   8        6.00        0.00     19.06 o 
  12   4   8      145.98      135.25     28.22 o 
  14   4   8        2.01       10.57     18.98 o 
 -11   5   8      151.43      110.84     28.24 o 
  -9   5   8      186.26      174.01     26.41 o 
  -7   5   8       41.99       54.90     21.75 o 
  -5   5   8       24.38       38.10     17.92 o 
  -3   5   8      142.86       86.50     25.22 o 
  -1   5   8       16.51       44.97     19.22 o 
   1   5   8       39.30       35.74     17.76 o 
   3   5   8       17.79       15.59     18.96 o 
   5   5   8       85.74       94.28     24.12 o 
 -29   1   9       68.71       57.07     21.10 o 
 -27   1   9       29.20       60.11     15.85 o 
 -25   1   9       10.25       24.86     15.72 o 
 -23   1   9      733.61      828.20     45.68 o 
 -21   1   9       79.87       86.62     18.21 o 
 -19   1   9      148.19      195.31     22.59 o 
 -17   1   9        0.00        8.65      8.23 o 
 -15   1   9       49.10       57.43     10.95 o 
 -13   1   9      135.71      158.43     19.85 o 
 -11   1   9     2336.60     2245.79     49.27 o 
  -9   1   9       29.89       19.85      9.13 o 
  -7   1   9    11518.32    11764.18    101.18 o 
  -5   1   9      305.53      286.72     14.22 o 
  -3   1   9      889.22      852.44     27.59 o 
  -1   1   9      678.47      751.79     27.35 o 
   1   1   9      760.83      771.40     31.57 o 
   3   1   9      596.03      524.63     23.42 o 
   5   1   9      118.49       75.07     14.52 o 
   7   1   9        0.36        5.54      8.32 o 
   9   1   9      448.95      457.34     26.12 o 
  11   1   9        2.64        2.86     10.76 o 
  13   1   9      261.24      205.61     24.79 o 
  15   1   9       88.97      108.86     22.29 o 
  17   1   9      158.57      164.14     22.28 o 
  19   1   9        2.56       17.30     14.48 o 
  21   1   9       15.06        6.07     15.94 o 
 -26   2   9       12.21       26.39     13.30 o 
 -24   2   9       30.18        6.11     15.51 o 
 -22   2   9      267.35      279.66     30.02 o 
 -20   2   9       78.95      125.78     17.82 o 
 -18   2   9       61.94       64.35     13.47 o 
 -16   2   9       11.72        9.65     10.28 o 
 -14   2   9       39.55       17.49      9.88 o 
 -12   2   9      212.33      152.03     16.62 o 
 -10   2   9      367.52      360.46     21.72 o 
  -8   2   9      541.66      627.00     28.35 o 
  -6   2   9      191.00      195.94     13.83 o 
  -4   2   9      367.47      331.93     21.06 o 
  -2   2   9     3177.08     2928.70     57.35 o 
   0   2   9       13.51        7.03      5.53 o 
   2   2   9      247.24      248.18     19.44 o 
   4   2   9       87.05       56.38     13.14 o 
   6   2   9      194.20      180.04     18.02 o 
   8   2   9      129.39      154.50     19.07 o 
  10   2   9        6.16        6.21     10.22 o 
  12   2   9      136.27      139.52     19.80 o 
  14   2   9       20.11       40.90     16.18 o 
  16   2   9       23.30       19.92     15.27 o 
  18   2   9        0.21       16.52     16.52 o 
  20   2   9        0.69       17.55     12.44 o 
 -25   3   9       22.81        0.00     18.85 o 
 -23   3   9        0.01        4.48     14.56 o 
 -21   3   9        6.25       23.41     17.34 o 
 -19   3   9      234.11      256.05     28.38 o 
 -17   3   9       89.29       90.44     15.62 o 
 -15   3   9       88.98       86.46     18.16 o 
 -13   3   9       18.58       49.37     13.19 o 
 -11   3   9       32.19        8.64     12.23 o 
  -9   3   9     1410.25     1453.07     50.76 o 
  -7   3   9        0.34       17.36     14.43 o 
  -5   3   9      148.97      104.02     17.54 o 
  -3   3   9      537.68      531.15     31.54 o 
  -1   3   9      137.14      137.86     16.11 o 
   1   3   9        9.34       11.58     11.58 o 
   3   3   9      202.51      256.08     24.23 o 
   5   3   9     3212.99     2813.25     72.61 o 
   7   3   9        5.00       24.91     13.13 o 
   9   3   9      233.12      269.92     27.82 o 
  11   3   9       56.25       74.09     19.23 o 
  13   3   9       22.38       24.76     17.43 o 
  15   3   9        2.15        4.66     16.27 o 
  17   3   9       25.94       60.37     18.92 o 
 -20   4   9       68.16      113.02     23.14 o 
 -18   4   9        2.05       20.85     14.35 o 
 -16   4   9        5.24        2.22     19.12 o 
 -14   4   9      186.33      204.85     28.20 o 
 -12   4   9       69.18       87.07     25.81 o 
 -10   4   9       55.41       31.83     19.41 o 
  -8   4   9     1758.86     1866.15     66.97 o 
  -6   4   9        2.16       15.80     15.16 o 
  -4   4   9      867.11      743.92     40.92 o 
  -2   4   9       80.55       41.89     16.56 o 
   0   4   9      226.01      212.34     18.39 o 
   2   4   9       21.26        8.79     17.37 o 
   4   4   9      858.69      808.46     46.69 o 
   6   4   9        2.17        8.42     18.89 o 
   8   4   9      510.77      460.34     41.33 o 
  10   4   9        3.40       29.19     13.27 o 
  12   4   9       14.96       20.58     22.27 o 
 -11   5   9        6.79       23.36     14.73 o 
  -9   5   9        7.82        2.31     18.66 o 
  -7   5   9      106.55       83.61     21.73 o 
  -5   5   9       87.80      108.86     21.25 o 
  -3   5   9       16.74       27.17     14.68 o 
  -1   5   9       19.01       25.17     11.49 o 
   1   5   9        0.32       23.95     16.64 o 
   3   5   9       62.60       60.11     19.90 o 
 -28   0  10      193.17      213.83     28.51 o 
 -26   0  10      381.67      324.06     31.67 o 
 -24   0  10       45.49       32.32     14.67 o 
 -22   0  10        0.21       14.67     14.67 o 
 -20   0  10     5370.59     6514.69    104.70 o 
 -18   0  10     2577.31     2322.04     61.67 o 
 -16   0  10     2806.89     2530.93     61.17 o 
 -14   0  10      561.33      631.58     30.21 o 
 -12   0  10      752.60      742.62     24.34 o 
 -10   0  10     2208.70     2203.69     48.65 o 
  -8   0  10      754.22      816.94     32.55 o 
  -6   0  10     1275.03      954.59     30.98 o 
  -4   0  10    11398.39    12708.39    107.68 o 
  -2   0  10     1933.73     1716.69     43.11 o 
   0   0  10     5894.79     6068.00    141.69 o 
   2   0  10     2569.29     2887.68     58.26 o 
   4   0  10     1312.75     1142.65     37.36 o 
   6   0  10      426.83      407.00     24.95 o 
   8   0  10     4853.47     4775.25     81.15 o 
  10   0  10       84.68       88.86     14.67 o 
  12   0  10      154.41      153.86     20.99 o 
  14   0  10      130.41      160.89     19.80 o 
  16   0  10     1181.68     1049.95     50.02 o 
  18   0  10       20.75       16.33     17.51 o 
  20   0  10     1033.92     1079.70     51.26 o 
 -29   1  10        7.53       26.37     16.18 o 
 -27   1  10       32.39       62.39     17.62 o 
 -25   1  10        0.68       11.60     14.98 o 
 -23   1  10      462.07      409.52     34.13 o 
 -21   1  10       60.49       63.41     17.70 o 
 -19   1  10      252.38      350.64     27.33 o 
 -17   1  10      330.12      310.95     24.11 o 
 -15   1  10      136.46      102.40     14.05 o 
 -13   1  10       85.13      122.50     18.96 o 
 -11   1  10      436.73      329.75     19.09 o 
  -9   1  10        1.66        0.81      7.83 o 
  -7   1  10     1386.22     1661.86     40.59 o 
  -5   1  10      173.10      224.18     17.32 o 
  -3   1  10       15.74       30.05      8.21 o 
  -1   1  10     1154.21     1143.64     30.22 o 
   1   1  10      275.92      292.16     19.65 o 
   3   1  10       85.46       71.22     12.65 o 
   5   1  10        2.43        5.44      7.54 o 
   7   1  10      933.98      890.52     36.37 o 
   9   1  10       45.47       66.71     15.31 o 
  11   1  10      239.68      259.50     24.48 o 
  13   1  10        4.40        8.34     14.04 o 
  15   1  10      124.15      154.92     21.68 o 
  17   1  10       26.83       33.92     16.75 o 
  19   1  10      170.51      150.11     25.38 o 
  21   1  10        3.14       10.11     15.81 o 
 -26   2  10        1.96        4.49     16.03 o 
 -24   2  10       91.28       82.48     23.07 o 
 -22   2  10       11.13       34.06     15.50 o 
 -20   2  10      181.37      176.70     19.51 o 
 -18   2  10       46.19       44.05     13.69 o 
 -16   2  10      119.98      118.31     19.37 o 
 -14   2  10       68.47       65.46      8.71 o 
 -12   2  10       44.44       43.45     12.10 o 
 -10   2  10      241.50      222.66     19.15 o 
  -8   2  10        7.29       22.74      8.53 o 
  -6   2  10      101.37       93.91     13.74 o 
  -4   2  10       65.24       74.72     13.39 o 
  -2   2  10      559.56      440.52     25.48 o 
   0   2  10        1.54        3.83      5.84 o 
   2   2  10       16.37       14.35      8.58 o 
   4   2  10       67.20       38.56     11.48 o 
   6   2  10      154.18      121.11     17.82 o 
   8   2  10      229.76      210.11     23.40 o 
  10   2  10       45.89       54.04     16.74 o 
  12   2  10       12.31        7.21     14.42 o 
  14   2  10      167.99      204.78     25.57 o 
  16   2  10       41.24       56.24     17.36 o 
  18   2  10        9.08       10.99     18.39 o 
 -23   3  10        2.32       17.43     17.43 o 
 -21   3  10       11.41       32.35     17.97 o 
 -19   3  10       42.72       56.06     18.76 o 
 -17   3  10       22.94       25.81     16.54 o 
 -15   3  10        4.56       13.70     14.35 o 
 -13   3  10      350.54      320.63     27.08 o 
 -11   3  10       69.64       46.85     14.90 o 
  -9   3  10      169.84      187.10     21.38 o 
  -7   3  10     1446.42     1721.08     53.63 o 
  -5   3  10     1602.53     1753.03     54.50 o 
  -3   3  10     1217.56     1254.67     47.40 o 
  -1   3  10      119.45      106.20     15.90 o 
   1   3  10      367.10      353.98     28.23 o 
   3   3  10       27.70       36.91     17.10 o 
   5   3  10     1025.10     1133.83     48.34 o 
   7   3  10       33.92       17.72     17.72 o 
   9   3  10      480.66      512.97     36.99 o 
  11   3  10      131.77      130.26     23.24 o 
  13   3  10       35.02       56.32     22.29 o 
  15   3  10        1.02        9.44     14.75 o 
 -20   4  10       28.15       52.19     17.69 o 
 -18   4  10       16.58       18.82     19.27 o 
 -16   4  10      179.66      219.26     28.49 o 
 -14   4  10        6.94       22.95     14.34 o 
 -12   4  10        2.98        5.91     14.24 o 
 -10   4  10        2.02       17.63     17.63 o 
  -8   4  10      702.03      914.48     47.87 o 
  -6   4  10      230.83      284.85     26.26 o 
  -4   4  10      315.20      262.10     30.50 o 
  -2   4  10        6.73        8.81     15.57 o 
   0   4  10      116.44      127.87     15.83 o 
   2   4  10       17.75       42.93     16.92 o 
   4   4  10       40.64       63.96     19.12 o 
   6   4  10       78.58       91.05     23.79 o 
   8   4  10       11.31       22.43     22.43 o 
  10   4  10        3.00       10.09     20.67 o 
  12   4  10       77.48       79.67     29.03 o 
  -9   5  10        0.02        2.27     15.62 o 
  -7   5  10       57.79       41.90     18.02 o 
  -5   5  10        0.82        8.54     15.09 o 
  -3   5  10       17.57        0.00     17.27 o 
  -1   5  10        0.78        2.18     14.82 o 
   1   5  10       29.44       53.65     21.14 o 
 -27   1  11        2.76        4.11     15.81 o 
 -25   1  11        3.11        3.97     11.92 o 
 -23   1  11        0.59       10.74     14.52 o 
 -21   1  11      939.06      866.24     43.51 o 
 -19   1  11      295.53      322.18     26.25 o 
 -17   1  11      444.79      355.97     26.03 o 
 -15   1  11      320.04      376.19     25.00 o 
 -13   1  11      144.29      167.77     17.31 o 
 -11   1  11       13.73        3.04      8.93 o 
  -9   1  11      634.52      476.51     24.81 o 
  -7   1  11      688.32      749.97     30.34 o 
  -5   1  11       52.10       32.28     10.36 o 
  -3   1  11      107.00       71.95     10.71 o 
  -1   1  11      923.88      770.61     30.51 o 
   1   1  11       29.48       23.97      8.12 o 
   3   1  11       29.76       42.18      9.30 o 
   5   1  11        9.98        5.93      8.25 o 
   7   1  11       17.03        9.31      9.52 o 
   9   1  11        2.18        2.86      9.23 o 
  11   1  11      274.05      238.31     27.80 o 
  13   1  11       13.90        1.75     12.19 o 
  15   1  11       20.23        9.30     14.15 o 
  17   1  11        7.15        9.72     14.17 o 
  19   1  11       72.94       46.24     20.83 o 
 -26   2  11      102.46       91.20     20.20 o 
 -24   2  11        0.09       15.81     15.81 o 
 -22   2  11       31.09       67.44     16.97 o 
 -20   2  11      184.34      153.78     23.82 o 
 -18   2  11        4.10       17.79      8.79 o 
 -16   2  11       94.88       53.35     13.12 o 
 -14   2  11        5.31       12.35     10.25 o 
 -12   2  11      141.92      193.69     18.26 o 
 -10   2  11      192.90      221.73     23.09 o 
  -8   2  11      237.77      300.44     21.74 o 
  -6   2  11      865.39      863.65     34.44 o 
  -4   2  11      165.00      156.62     12.27 o 
  -2   2  11      515.54      402.26     25.14 o 
   0   2  11        2.40        7.16     11.87 o 
   2   2  11      492.70      554.87     29.42 o 
   4   2  11      187.70      206.51     20.40 o 
   6   2  11       69.38       47.41     13.30 o 
   8   2  11      520.10      525.62     33.96 o 
  10   2  11        1.52       19.28     10.32 o 
  12   2  11        0.20        9.46     13.96 o 
  14   2  11        1.12        4.01     13.82 o 
  16   2  11       31.14       17.36     14.32 o 
  18   2  11        8.28        6.83     17.82 o 
 -23   3  11       27.09        9.36     15.80 o 
 -21   3  11      132.33      158.06     25.78 o 
 -19   3  11      530.91      640.81     42.04 o 
 -17   3  11      418.37      496.76     37.22 o 
 -15   3  11       71.43       38.93     18.82 o 
 -13   3  11       43.84       54.97     11.25 o 
 -11   3  11        0.63        7.93     11.57 o 
  -9   3  11        5.54        6.60     17.00 o 
  -7   3  11       77.64       60.06     17.86 o 
  -5   3  11     2433.59     2527.12     68.59 o 
  -3   3  11       38.41        5.71     13.66 o 
  -1   3  11        2.77        8.54     11.58 o 
   1   3  11      707.46      642.66     35.65 o 
   3   3  11       98.90      135.96     23.26 o 
   5   3  11        5.08       10.29     15.10 o 
   7   3  11      243.64      185.21     26.46 o 
   9   3  11      141.27      124.40     22.93 o 
  11   3  11      196.31      158.36     26.48 o 
  13   3  11        0.00       17.00     17.00 o 
  15   3  11       20.89       41.80     16.81 o 
 -18   4  11        0.46        2.46     17.41 o 
 -16   4  11       14.26       11.33     16.44 o 
 -14   4  11       28.43       40.76     14.11 o 
 -12   4  11       34.24       49.15     15.95 o 
 -10   4  11        2.93       19.69     14.27 o 
  -8   4  11       78.50       83.65     22.63 o 
  -6   4  11        0.57       16.57     14.05 o 
  -4   4  11      345.29      406.54     31.79 o 
  -2   4  11      121.82       90.88     18.46 o 
   0   4  11      285.91      232.49     19.92 o 
   2   4  11        8.01       19.60     10.23 o 
   4   4  11       65.18      110.98     20.34 o 
   6   4  11       58.48       15.81     23.61 o 
   8   4  11      314.53      321.37     34.17 o 
  10   4  11        9.15       23.35     18.59 o 
 -28   0  12       67.21       71.65     18.27 o 
 -26   0  12      325.45      261.20     29.50 o 
 -24   0  12       32.87       74.05     18.61 o 
 -22   0  12       32.75       76.68     15.34 o 
 -20   0  12     5165.85     5412.87     98.25 o 
 -18   0  12      496.41      351.41     30.96 o 
 -16   0  12     5003.29     5601.65     90.27 o 
 -14   0  12     1328.56     1180.51     41.29 o 
 -12   0  12     1027.74      956.16     35.79 o 
 -10   0  12      479.68      514.07     31.54 o 
  -8   0  12      972.17     1042.07     39.13 o 
  -6   0  12     1727.44     1854.40     47.47 o 
  -4   0  12     2596.44     2827.52     58.19 o 
  -2   0  12     1686.17     2101.92     50.65 o 
   0   0  12       28.14       11.21      8.63 o 
   2   0  12      189.03      151.66     17.57 o 
   4   0  12      198.59      208.93     20.83 o 
   6   0  12      575.72      455.02     28.27 o 
   8   0  12        1.72        9.65      9.65 o 
  10   0  12       46.90       20.89     11.79 o 
  12   0  12       86.92       81.41     16.45 o 
  14   0  12        3.19        1.78     11.67 o 
  16   0  12        0.39        7.25     12.02 o 
  18   0  12       16.98       11.27     13.81 o 
 -27   1  12        8.85        2.03     16.25 o 
 -25   1  12        3.58        7.89     12.44 o 
 -23   1  12      170.74      146.23     24.06 o 
 -21   1  12       85.16      105.88     18.00 o 
 -19   1  12       10.35        9.17     11.68 o 
 -17   1  12      951.95     1185.02     45.93 o 
 -15   1  12      427.23      392.12     25.00 o 
 -13   1  12      127.33      145.95     15.45 o 
 -11   1  12      524.78      379.52     23.47 o 
  -9   1  12        4.91       10.10     10.70 o 
  -7   1  12      759.10      721.05     30.27 o 
  -5   1  12        5.94        8.19      7.17 o 
  -3   1  12       61.85       59.21     11.84 o 
  -1   1  12      263.75      254.37     15.12 o 
   1   1  12      164.27      171.23     16.28 o 
   3   1  12      163.45      205.02     19.71 o 
   5   1  12      437.93      432.15     28.71 o 
   7   1  12      195.51      242.63     24.00 o 
   9   1  12       29.87       34.60     12.57 o 
  11   1  12      517.69      515.60     33.78 o 
  13   1  12        9.13       41.81     13.29 o 
  15   1  12       80.62       48.03     18.84 o 
  17   1  12       84.89       95.73     21.28 o 
  19   1  12      149.94      146.66     22.29 o 
 -26   2  12       50.38       82.96     20.69 o 
 -24   2  12       12.40       21.11     16.79 o 
 -22   2  12       56.86       58.77     18.65 o 
 -20   2  12        1.68       13.86     13.86 o 
 -18   2  12       12.69       33.55     13.76 o 
 -16   2  12      344.58      261.42     24.09 o 
 -14   2  12       35.48       27.25     12.88 o 
 -12   2  12      382.82      309.80     24.32 o 
 -10   2  12        8.85       34.76     13.54 o 
  -8   2  12      110.05      103.98     17.57 o 
  -6   2  12      558.62      485.86     29.51 o 
  -4   2  12      709.33      650.18     32.09 o 
  -2   2  12      577.40      471.61     28.05 o 
   0   2  12      137.98      154.29     12.80 o 
   2   2  12      158.39      200.71     21.20 o 
   4   2  12       59.62       63.93     16.46 o 
   6   2  12      175.43      196.88     23.41 o 
   8   2  12        0.04       20.39     13.08 o 
  10   2  12      118.64      131.35     17.51 o 
  12   2  12       38.43       37.92     16.39 o 
  14   2  12       23.71       15.01     16.55 o 
  16   2  12        5.35        4.47     15.13 o 
 -23   3  12       25.09        4.66     18.60 o 
 -21   3  12       10.01       31.29     18.33 o 
 -19   3  12        2.03        2.01     16.97 o 
 -17   3  12       10.63       15.74     16.41 o 
 -15   3  12       33.43       68.09     16.25 o 
 -13   3  12       43.20       57.19     17.84 o 
 -11   3  12       94.96      117.33     21.31 o 
  -9   3  12      250.24      336.66     25.98 o 
  -7   3  12       14.53       19.95     13.65 o 
  -5   3  12     1846.46     1963.24     62.33 o 
  -3   3  12       28.13       40.37     14.97 o 
  -1   3  12       29.90       33.65     14.36 o 
   1   3  12       28.41       57.06     15.00 o 
   3   3  12      285.27      236.42     28.68 o 
   5   3  12       49.53       61.29     18.10 o 
   7   3  12       75.26      112.87     20.22 o 
   9   3  12        3.98       10.65     14.58 o 
  11   3  12        0.02       18.39     14.20 o 
  13   3  12        0.59        4.83     16.10 o 
 -18   4  12        2.83       16.85     17.96 o 
 -16   4  12       42.65       57.40     18.77 o 
 -14   4  12       56.42       39.41     17.74 o 
 -12   4  12        3.13       14.74     14.74 o 
 -10   4  12      109.23      122.69     20.34 o 
  -8   4  12       27.56       29.10     15.39 o 
  -6   4  12      107.23       79.70     21.38 o 
  -4   4  12       64.73       54.36     15.79 o 
  -2   4  12       65.22       77.28     24.81 o 
   0   4  12      373.94      301.50     33.31 o 
   2   4  12        3.97        8.13     11.55 o 
   4   4  12        1.74       19.71     17.27 o 
   6   4  12        0.22        0.00     17.38 o 
   8   4  12      298.49      329.77     39.29 o 
 -27   1  13       13.05        0.00     15.47 o 
 -25   1  13        5.53       16.23     16.23 o 
 -23   1  13       50.87       34.94     12.89 o 
 -21   1  13        5.35        6.90     12.95 o 
 -19   1  13      132.57      135.21     23.61 o 
 -17   1  13      722.30      643.63     34.69 o 
 -15   1  13      178.21      176.10     16.68 o 
 -13   1  13       75.79       76.23     12.91 o 
 -11   1  13      231.64      254.36     20.21 o 
  -9   1  13      738.74      767.56     34.41 o 
  -7   1  13       42.52       42.80     13.91 o 
  -5   1  13      503.22      507.52     26.74 o 
  -3   1  13        5.84       14.66      8.26 o 
  -1   1  13     1490.09     1360.10     43.81 o 
   1   1  13       11.53        4.80     10.65 o 
   3   1  13       54.57       45.87     13.16 o 
   5   1  13       64.10       75.45     19.02 o 
   7   1  13       98.65      105.46     18.42 o 
   9   1  13       27.30       30.29     13.61 o 
  11   1  13      289.71      347.88     31.78 o 
  13   1  13        0.77        3.78     14.91 o 
  15   1  13       21.44        0.00     16.12 o 
  17   1  13        0.04       16.55     16.55 o 
 -26   2  13        7.10       13.61     19.26 o 
 -24   2  13        5.29       14.99     15.84 o 
 -22   2  13       94.69      142.51     21.41 o 
 -20   2  13       98.33      117.61     21.23 o 
 -18   2  13        4.53        5.18     14.46 o 
 -16   2  13       48.13       27.47     16.73 o 
 -14   2  13       52.44       77.35     15.98 o 
 -12   2  13        0.02       21.58      8.89 o 
 -10   2  13        7.57        4.21     10.92 o 
  -8   2  13       39.16       43.51     14.58 o 
  -6   2  13       49.57       48.91     12.78 o 
  -4   2  13      216.98      200.61     21.68 o 
  -2   2  13     1442.21     1479.58     49.27 o 
   0   2  13      304.95      298.21     13.97 o 
   2   2  13       23.02       22.74     13.36 o 
   4   2  13        8.14       12.17     10.89 o 
   6   2  13      151.15      175.13     25.36 o 
   8   2  13      219.58      202.95     24.26 o 
  10   2  13      128.56      129.84     18.38 o 
  12   2  13        0.24        4.22     13.79 o 
  14   2  13      161.08      152.31     23.25 o 
  16   2  13        1.61        2.29     16.85 o 
 -23   3  13      120.40      103.20     22.22 o 
 -21   3  13        5.73       29.58     14.90 o 
 -19   3  13        9.68       23.62     15.60 o 
 -17   3  13      363.15      321.08     32.18 o 
 -15   3  13       45.91       83.83     17.61 o 
 -13   3  13       21.01       10.89     10.89 o 
 -11   3  13       34.57       48.25     13.14 o 
  -9   3  13      252.32      202.53     23.19 o 
  -7   3  13       28.85       17.61     11.11 o 
  -5   3  13      739.61      798.49     41.07 o 
  -3   3  13       60.92       20.58     16.06 o 
  -1   3  13       77.94      100.52     18.41 o 
   1   3  13      331.61      292.21     28.60 o 
   3   3  13       27.85       31.10     17.91 o 
   5   3  13       76.63       52.15     17.31 o 
   7   3  13       11.48       14.55     13.64 o 
   9   3  13        0.83       11.29     16.58 o 
  11   3  13        5.78       31.08     15.66 o 
  13   3  13        0.36       19.87     11.06 o 
 -16   4  13       73.37       97.88     24.91 o 
 -14   4  13       39.74       22.31     22.31 o 
 -12   4  13        8.53       19.28     15.20 o 
 -10   4  13        0.26        6.13     12.88 o 
  -8   4  13        6.32        6.04     13.31 o 
  -6   4  13        4.81       19.49     15.59 o 
  -4   4  13       14.28       32.99     14.86 o 
  -2   4  13       18.51       11.86     17.99 o 
   0   4  13       30.25       30.78     15.33 o 
   2   4  13        1.12       17.12     17.55 o 
   4   4  13        2.67        9.05     17.02 o 
   6   4  13       12.83       19.53     14.99 o 
 -28   0  14       65.64       44.99     17.76 o 
 -26   0  14       32.18       47.00     20.43 o 
 -24   0  14      112.85      140.31     24.02 o 
 -22   0  14      256.14      247.52     24.95 o 
 -20   0  14        2.59        4.88     13.81 o 
 -18   0  14     1437.86     1360.74     53.12 o 
 -16   0  14      673.70      643.15     35.29 o 
 -14   0  14       80.80       52.46     13.33 o 
 -12   0  14       37.04       46.98     12.01 o 
 -10   0  14       27.79       39.98     11.36 o 
  -8   0  14     5414.32     5249.01     83.14 o 
  -6   0  14       87.53      104.38     17.86 o 
  -4   0  14        0.09        0.63      6.42 o 
  -2   0  14      276.62      199.06     19.93 o 
   0   0  14      748.30      810.69     25.38 o 
   2   0  14        6.71        1.27      8.66 o 
   4   0  14      268.26      220.76     22.56 o 
   6   0  14        0.75        4.32      9.67 o 
   8   0  14       38.57       32.37     15.78 o 
  10   0  14        1.24       14.25     14.25 o 
  12   0  14        0.27        8.65     11.93 o 
  14   0  14       30.04       25.19     14.81 o 
  16   0  14        1.29       12.68     12.68 o 
 -27   1  14       47.00       42.40     16.64 o 
 -25   1  14       54.52       56.19     16.69 o 
 -23   1  14      240.15      224.09     24.42 o 
 -21   1  14       83.78       73.87     17.74 o 
 -19   1  14      253.67      312.87     25.38 o 
 -17   1  14     1992.49     2077.36     62.87 o 
 -15   1  14      431.18      356.80     27.59 o 
 -13   1  14      606.90      760.75     37.12 o 
 -11   1  14       13.97       23.38     12.44 o 
  -9   1  14     1562.48     1563.94     50.50 o 
  -7   1  14      465.07      540.09     31.11 o 
  -5   1  14     1908.76     2278.92     59.72 o 
  -3   1  14        0.31       12.33      7.11 o 
  -1   1  14       67.74       66.76     11.33 o 
   1   1  14       14.56       17.37     11.01 o 
   3   1  14        0.43        0.17     11.38 o 
   5   1  14        8.87       24.81     11.75 o 
   7   1  14       42.34       38.28     15.75 o 
   9   1  14        1.39       10.60     12.34 o 
  11   1  14        0.96        5.72     14.83 o 
  13   1  14        5.80        9.83     13.71 o 
  15   1  14        1.37       10.13     15.78 o 
 -26   2  14        0.04        2.29     14.71 o 
 -24   2  14       12.91       41.44     15.29 o 
 -22   2  14       13.43       16.37     11.63 o 
 -20   2  14      189.02      154.22     25.12 o 
 -18   2  14      617.12      600.13     39.00 o 
 -16   2  14        0.30       13.59     13.59 o 
 -14   2  14      871.38     1131.01     48.16 o 
 -12   2  14       13.95       10.65     13.00 o 
 -10   2  14       17.39       11.84     11.84 o 
  -8   2  14      175.98      245.19     23.26 o 
  -6   2  14      730.17      803.94     42.82 o 
  -4   2  14      239.42      222.05     23.51 o 
  -2   2  14     1845.99     1757.35     56.85 o 
   0   2  14       18.24       42.32      9.78 o 
   2   2  14        0.05        6.13     12.88 o 
   4   2  14        0.01       11.64     14.43 o 
   6   2  14      211.86      169.67     24.62 o 
   8   2  14        9.19       11.56     15.57 o 
  10   2  14        2.26        2.00     14.48 o 
  12   2  14      106.14       74.20     18.21 o 
  14   2  14       15.80       15.94     19.12 o 
 -21   3  14       55.09       55.69     20.54 o 
 -19   3  14        0.38        2.22     13.97 o 
 -17   3  14       16.85        1.99     15.49 o 
 -15   3  14        1.09       13.83     12.95 o 
 -13   3  14       22.26       16.09     16.09 o 
 -11   3  14      147.96      161.86     20.21 o 
  -9   3  14      138.68      131.91     19.30 o 
  -7   3  14       65.36       47.29     20.51 o 
  -5   3  14      138.30      101.92     20.09 o 
  -3   3  14      109.41      125.99     19.42 o 
  -1   3  14        0.27        3.53     12.89 o 
   1   3  14       14.01       52.07     15.88 o 
   3   3  14      104.37      139.44     21.90 o 
   5   3  14        0.65       18.44     15.33 o 
   7   3  14      120.15       59.11     24.92 o 
   9   3  14        0.55        2.28     16.42 o 
  11   3  14        0.20       22.17     11.31 o 
 -16   4  14        0.08       18.93     12.04 o 
 -14   4  14       64.30       83.58     22.18 o 
 -12   4  14        2.09       15.16     13.26 o 
 -10   4  14        0.18       12.67     11.42 o 
  -8   4  14       68.37       58.93     23.74 o 
  -6   4  14        1.99        6.08     14.36 o 
  -4   4  14        2.78        0.00     14.73 o 
  -2   4  14        4.30       28.47     13.62 o 
   0   4  14       13.31        6.94     10.34 o 
   2   4  14       12.98        8.95     14.70 o 
   4   4  14        1.09        7.01     19.50 o 
 -27   1  15       37.79       10.75     12.70 o 
 -25   1  15       58.26       77.60     20.16 o 
 -23   1  15       12.00       17.27     14.60 o 
 -21   1  15        3.33       14.59     17.71 o 
 -19   1  15       21.98        5.05     14.30 o 
 -17   1  15      838.49      948.88     45.12 o 
 -15   1  15     1209.80     1273.95     50.23 o 
 -13   1  15     2101.51     1897.95     60.08 o 
 -11   1  15       27.89       39.41     12.78 o 
  -9   1  15       30.72        4.04     15.10 o 
  -7   1  15        3.53        0.00      9.97 o 
  -5   1  15      308.30      293.36     25.18 o 
  -3   1  15        3.39        9.51     12.46 o 
  -1   1  15       69.63       82.79     16.34 o 
   1   1  15      202.03      228.95     24.63 o 
   3   1  15       61.51       51.52     12.99 o 
   5   1  15      145.09      141.22     20.88 o 
   7   1  15        1.26        7.13     11.88 o 
   9   1  15       14.88       11.04     14.44 o 
  11   1  15        8.18       27.25     13.63 o 
  13   1  15        3.72       24.14      8.51 o 
  15   1  15        0.32       12.70     12.70 o 
 -24   2  15       18.94        4.42     15.59 o 
 -22   2  15       30.88       42.22     17.37 o 
 -20   2  15      111.81      103.58     23.78 o 
 -18   2  15       27.08       45.10     18.43 o 
 -16   2  15        9.76       12.34     13.21 o 
 -14   2  15        9.96       21.99     17.68 o 
 -12   2  15        7.95       11.35     12.65 o 
 -10   2  15       51.01       56.08     13.81 o 
  -8   2  15      403.11      390.83     28.43 o 
  -6   2  15      316.28      312.05     27.34 o 
  -4   2  15       12.07        4.57     11.83 o 
  -2   2  15      455.87      356.97     33.91 o 
   0   2  15      267.46      273.11     23.19 o 
   2   2  15        0.25       11.72     10.23 o 
   4   2  15       77.19       55.06     18.64 o 
   6   2  15      263.24      266.88     30.36 o 
   8   2  15       44.79       73.27     17.26 o 
  10   2  15      100.19      138.18     23.98 o 
  12   2  15        4.31       11.40     16.78 o 
 -21   3  15       10.30        2.41     14.43 o 
 -19   3  15      154.97      173.26     25.75 o 
 -17   3  15       78.71       98.50     20.67 o 
 -15   3  15       57.35       63.14     18.13 o 
 -13   3  15       58.63       50.63     16.01 o 
 -11   3  15        2.07       22.43     14.54 o 
  -9   3  15        3.90        1.90     13.08 o 
  -7   3  15       39.66        8.96     11.25 o 
  -5   3  15        5.25       10.54     10.54 o 
  -3   3  15        8.66       16.12     16.12 o 
  -1   3  15       34.26       34.63     15.65 o 
   1   3  15       14.21        9.55     16.77 o 
   3   3  15       10.24        6.07     10.41 o 
   5   3  15        0.01        8.63     16.17 o 
   7   3  15      100.53       98.49     23.79 o 
   9   3  15        5.24       14.59     17.73 o 
 -14   4  15       11.12       25.06     14.62 o 
 -12   4  15        1.66       33.01     14.84 o 
 -10   4  15        1.12        6.30     16.89 o 
  -8   4  15        9.72       22.89     16.67 o 
  -6   4  15        9.57       17.14     17.14 o 
  -4   4  15       23.15        4.19     15.74 o 
  -2   4  15       36.60       69.72     15.11 o 
   0   4  15        0.00        6.33      9.34 o 
   2   4  15      118.62      158.84     30.59 o 
 -26   0  16       39.51       12.59     17.17 o 
 -24   0  16      154.41      134.98     20.99 o 
 -22   0  16      141.29       95.55     21.63 o 
 -20   0  16      256.49      247.64     28.30 o 
 -18   0  16      222.41      167.27     25.92 o 
 -16   0  16     1087.47     1059.63     48.12 o 
 -14   0  16       12.82       15.41     14.76 o 
 -12   0  16     1488.10     1394.13     50.62 o 
 -10   0  16       89.99      104.52     15.90 o 
  -8   0  16     1555.49     1594.64     52.96 o 
  -6   0  16      712.89      771.24     36.67 o 
  -4   0  16      544.37      598.29     32.73 o 
  -2   0  16     1265.70     1470.45     50.52 o 
   0   0  16       72.42       91.57     11.11 o 
   2   0  16      436.69      451.53     29.70 o 
   4   0  16        0.42       10.99     10.99 o 
   6   0  16        2.98       14.49      9.99 o 
   8   0  16        1.16        1.72     11.65 o 
  10   0  16       32.82       32.89     14.23 o 
  12   0  16        0.00       14.18     14.18 o 
  14   0  16        3.99        1.85     13.26 o 
 -25   1  16       51.83       66.37     18.53 o 
 -23   1  16       14.84        3.88     15.53 o 
 -21   1  16      216.23      235.58     26.85 o 
 -19   1  16      167.62      182.53     21.09 o 
 -17   1  16       27.87        3.40     15.73 o 
 -15   1  16       14.40        4.91     15.19 o 
 -13   1  16      443.18      431.51     31.59 o 
 -11   1  16        9.00       27.29     12.89 o 
  -9   1  16      109.53      143.14     19.10 o 
  -7   1  16      226.60      205.48     22.69 o 
  -5   1  16      365.05      351.30     27.76 o 
  -3   1  16      847.55     1039.47     45.12 o 
  -1   1  16        4.89        7.71     13.49 o 
   1   1  16      377.40      406.83     34.10 o 
   3   1  16       12.98       30.06     12.33 o 
   5   1  16       38.07       40.60     17.61 o 
   7   1  16       17.38       16.52     12.28 o 
   9   1  16       61.08       48.21     19.03 o 
  11   1  16        5.39        1.99     14.57 o 
  13   1  16       21.28       18.40     13.65 o 
 -24   2  16        8.08       11.25     18.54 o 
 -22   2  16        1.28       10.86     16.81 o 
 -20   2  16      141.33      113.11     24.77 o 
 -18   2  16      374.35      397.27     32.08 o 
 -16   2  16       17.19        5.64     19.07 o 
 -14   2  16     2356.72     2443.25     73.98 o 
 -12   2  16       31.61       49.60     13.74 o 
 -10   2  16      389.19      484.50     32.60 o 
  -8   2  16       54.89       32.28     18.79 o 
  -6   2  16     1477.91     1618.50     57.34 o 
  -4   2  16        0.15        0.00     12.94 o 
  -2   2  16     1014.57     1062.20     48.86 o 
   0   2  16      331.98      324.23     30.85 o 
   2   2  16       35.43       37.46     13.48 o 
   4   2  16        9.89       13.45     13.45 o 
   6   2  16       61.63       68.57     23.00 o 
   8   2  16        4.02        8.54     14.46 o 
  10   2  16        8.35       17.92     17.92 o 
 -19   3  16       12.70       20.67     17.40 o 
 -17   3  16       89.44       41.77     18.71 o 
 -15   3  16      252.15      243.75     31.39 o 
 -13   3  16       12.66        8.15     16.93 o 
 -11   3  16       41.03       40.88     18.21 o 
  -9   3  16       21.64        7.53     15.07 o 
  -7   3  16        4.42       20.49     15.73 o 
  -5   3  16       40.02       45.09     18.53 o 
  -3   3  16       54.29       56.13     16.52 o 
  -1   3  16       14.26       19.39     16.26 o 
   1   3  16       22.34        1.91     18.44 o 
   3   3  16       70.35       59.40     20.52 o 
   5   3  16        0.12       17.99     16.90 o 
   7   3  16        9.12       14.14     18.33 o 
 -12   4  16        6.22       24.54     15.28 o 
 -10   4  16       93.55       62.75     22.44 o 
  -8   4  16       58.79       69.97     19.06 o 
  -6   4  16        0.02        4.30     12.90 o 
  -4   4  16       18.67       31.79     14.33 o 
  -2   4  16       27.57       52.26     19.88 o 
 -25   1  17       37.45       29.50     14.95 o 
 -23   1  17        0.06       10.13     11.95 o 
 -21   1  17       29.18       31.30     14.92 o 
 -19   1  17       71.73       99.06     20.44 o 
 -17   1  17       88.30       78.93     20.27 o 
 -15   1  17       57.29       34.41     18.49 o 
 -13   1  17       29.70       23.32     13.82 o 
 -11   1  17      444.54      430.12     30.93 o 
  -9   1  17      330.05      330.89     27.64 o 
  -7   1  17      255.81      234.79     23.69 o 
  -5   1  17      673.25      730.74     40.23 o 
  -3   1  17     1005.71     1122.92     48.86 o 
  -1   1  17       35.46       62.89     18.31 o 
   1   1  17      711.94      745.51     45.87 o 
   3   1  17       88.88       83.41     18.35 o 
   5   1  17       63.78       72.00     16.01 o 
   7   1  17        9.74        5.77     15.26 o 
   9   1  17       79.97      126.92     22.59 o 
  11   1  17        1.36        0.00     18.54 o 
 -22   2  17      147.66      154.84     24.64 o 
 -20   2  17       37.55       27.59     18.18 o 
 -18   2  17       24.24       48.73     20.48 o 
 -16   2  17      260.81      249.09     28.76 o 
 -14   2  17      603.00      768.44     45.33 o 
 -12   2  17       34.35       39.67     19.08 o 
 -10   2  17      246.78      236.50     26.18 o 
  -8   2  17        0.64        8.65     13.09 o 
  -6   2  17       42.75       27.27     14.89 o 
  -4   2  17       44.69       30.98     16.32 o 
  -2   2  17       87.02       73.95     21.00 o 
   0   2  17        0.02        2.64     11.87 o 
   2   2  17       33.67       17.13     17.78 o 
   4   2  17        0.00       16.21     14.26 o 
   6   2  17       14.77       36.20     13.66 o 
   8   2  17        4.64       20.00     17.64 o 
  10   2  17      193.82      261.59     27.12 o 
 -19   3  17        3.33       30.36     13.05 o 
 -17   3  17        0.04        2.14     15.43 o 
 -15   3  17       91.21       73.39     24.11 o 
 -13   3  17        0.45       20.72     13.11 o 
 -11   3  17       86.18       84.50     21.54 o 
  -9   3  17       18.93       37.23     16.13 o 
  -7   3  17        3.10       21.33     10.46 o 
  -5   3  17      100.23      104.68     19.01 o 
  -3   3  17        4.39        9.85     12.51 o 
  -1   3  17        1.72        6.02     13.69 o 
   1   3  17       69.28      107.56     22.31 o 
   3   3  17       49.46       45.69     19.87 o 
   5   3  17       81.62       63.00     24.60 o 
 -24   0  18       22.19       21.21     16.15 o 
 -22   0  18        0.26        4.16     14.75 o 
 -20   0  18        4.65       21.59     12.48 o 
 -18   0  18      310.38      346.29     32.54 o 
 -16   0  18      179.81      187.14     24.68 o 
 -14   0  18        8.15        8.55     14.76 o 
 -12   0  18     1280.06     1236.81     51.26 o 
 -10   0  18        6.77        1.69     12.38 o 
  -8   0  18        7.09       11.00     12.03 o 
  -6   0  18      324.32      312.77     26.87 o 
  -4   0  18      541.36      533.30     33.19 o 
  -2   0  18      111.18      139.40     21.91 o 
   0   0  18      956.74      977.22     31.72 o 
   2   0  18       17.11       20.47     12.82 o 
   4   0  18      384.21      455.73     31.76 o 
   6   0  18       14.62        3.44     14.85 o 
   8   0  18       71.26       97.75     20.25 o 
  10   0  18        0.28        5.33     11.17 o 
 -25   1  18       15.41       17.22     13.17 o 
 -23   1  18       20.99       27.07     16.24 o 
 -21   1  18       46.24       38.51     15.86 o 
 -19   1  18       56.63       76.07     18.92 o 
 -17   1  18      160.98      169.75     21.75 o 
 -15   1  18      370.72      411.30     32.11 o 
 -13   1  18      356.45      340.83     29.24 o 
 -11   1  18      385.77      378.27     30.80 o 
  -9   1  18      228.32      259.46     24.91 o 
  -7   1  18      146.06      162.64     23.76 o 
  -5   1  18      646.63      766.92     39.91 o 
  -3   1  18      848.71      833.36     45.69 o 
  -1   1  18       33.41       28.25     17.75 o 
   1   1  18      751.53      818.79     43.65 o 
   3   1  18       56.24       39.02     16.69 o 
   5   1  18       13.71        9.62     13.91 o 
   7   1  18        3.18        7.96     16.31 o 
   9   1  18       77.54       46.49     19.13 o 
 -22   2  18       97.02      119.82     23.47 o 
 -20   2  18        0.50       19.67     19.67 o 
 -18   2  18       62.86       58.79     20.95 o 
 -16   2  18       49.84       20.18     16.96 o 
 -14   2  18       46.27       40.95     18.23 o 
 -12   2  18        6.70        9.39     14.52 o 
 -10   2  18      208.38      190.57     24.37 o 
  -8   2  18        0.20        3.58     15.15 o 
  -6   2  18       14.36       10.89     12.57 o 
  -4   2  18        2.43       15.69     15.69 o 
  -2   2  18      190.77      144.46     25.62 o 
   0   2  18      106.35      133.99     15.54 o 
   2   2  18       63.88      101.15     21.30 o 
   4   2  18        0.03        0.00     13.69 o 
   6   2  18       67.98       82.02     22.59 o 
   8   2  18        0.12        0.00     17.81 o 
 -17   3  18        0.28       18.47     18.47 o 
 -15   3  18       98.44       70.75     20.51 o 
 -13   3  18        4.43       27.84     13.08 o 
 -11   3  18      382.45      388.35     36.43 o 
  -9   3  18        0.58       12.23     15.69 o 
  -7   3  18        0.51       13.36     13.36 o 
  -5   3  18       42.50       82.89     19.82 o 
  -3   3  18      128.00      158.67     25.19 o 
  -1   3  18       19.60       27.69     18.87 o 
   1   3  18        4.25        8.72     14.95 o 
   3   3  18        4.32       13.84     15.95 o 
 -23   1  19        1.20        8.50     11.27 o 
 -21   1  19        0.03        4.08     13.86 o 
 -19   1  19      155.78      146.31     21.09 o 
 -17   1  19        2.83       13.36     13.36 o 
 -15   1  19       11.21       17.60     17.60 o 
 -13   1  19      364.78      377.95     30.69 o 
 -11   1  19       73.64       64.49     16.23 o 
  -9   1  19       72.95       67.45     19.02 o 
  -7   1  19       50.55       88.85     17.90 o 
  -5   1  19       23.32       36.54     16.98 o 
  -3   1  19      277.85      348.89     30.43 o 
  -1   1  19       36.57        3.78     18.46 o 
   1   1  19        8.95       22.10     22.10 o 
   3   1  19        3.49       17.41     12.95 o 
   5   1  19       32.70       15.76     13.20 o 
   7   1  19        9.61        6.08     14.44 o 
 -20   2  19        0.09        0.00     14.57 o 
 -18   2  19       61.44       62.85     17.50 o 
 -16   2  19        0.65        8.48     14.00 o 
 -14   2  19       49.09       91.67     18.26 o 
 -12   2  19        0.91        4.01     12.46 o 
 -10   2  19        3.28        9.67     11.56 o 
  -8   2  19       75.94       72.95     18.39 o 
  -6   2  19        9.24       11.45     14.16 o 
  -4   2  19        0.10        3.95     13.11 o 
  -2   2  19      221.39      246.48     28.59 o 
   0   2  19       55.18       80.77     14.23 o 
   2   2  19       29.50       23.33     17.24 o 
   4   2  19        0.30        0.00     18.67 o 
   6   2  19       29.59       11.41     20.12 o 
 -15   3  19       55.89       94.54     22.67 o 
 -13   3  19       49.61       19.69     21.72 o 
 -11   3  19      252.66      256.17     32.62 o 
  -9   3  19       21.66       39.96     12.79 o 
  -7   3  19      112.17      110.61     21.69 o 
  -5   3  19        7.61        4.18     11.94 o 
  -3   3  19       55.50       32.18     17.79 o 
  -1   3  19       26.72       44.14     17.34 o 
 -22   0  20        0.96       10.95     17.86 o 
 -20   0  20       26.38       29.69     15.77 o 
 -18   0  20        0.01        0.96     13.02 o 
 -16   0  20        3.44       23.60     12.85 o 
 -14   0  20      223.13      201.47     27.86 o 
 -12   0  20      661.35      731.15     43.26 o 
 -10   0  20      356.01      281.04     28.68 o 
  -8   0  20      797.50      754.17     43.10 o 
  -6   0  20       31.26       40.93     13.26 o 
  -4   0  20        1.34       23.62     11.99 o 
  -2   0  20      468.16      354.88     31.05 o 
   0   0  20      964.50      834.18     31.92 o 
   2   0  20       38.68       52.88     16.28 o 
   4   0  20      466.94      477.39     31.92 o 
   6   0  20       74.14       36.37     16.81 o 
 -21   1  20       38.10       79.50     15.06 o 
 -19   1  20       16.89       31.55     19.59 o 
 -17   1  20        0.51       12.39     15.13 o 
 -15   1  20       68.32       94.75     17.03 o 
 -13   1  20       23.88       17.80     15.01 o 
 -11   1  20       16.05        9.66     16.76 o 
  -9   1  20      146.68      119.60     22.76 o 
  -7   1  20       45.57       73.16     20.11 o 
  -5   1  20        2.48        3.80     15.20 o 
  -3   1  20        2.18       13.51     11.64 o 
  -1   1  20       42.84       40.59     18.77 o 
   1   1  20        0.76        7.78     15.77 o 
   3   1  20      123.10      103.24     20.99 o 
   5   1  20        4.52       18.04     12.59 o 
 -18   2  20        9.49        4.55     14.07 o 
 -16   2  20       44.41       34.60     16.47 o 
 -14   2  20       28.04       16.93     15.05 o 
 -12   2  20        2.29        6.25     13.95 o 
 -10   2  20       19.54        6.02     14.53 o 
  -8   2  20        5.97        2.06     13.22 o 
  -6   2  20       64.28      107.09     17.09 o 
  -4   2  20        6.26       12.35     12.35 o 
  -2   2  20       78.91       35.45     22.25 o 
   0   2  20       21.54       24.62     12.02 o 
   2   2  20        6.95       11.11     19.77 o 
  -9   3  20       11.62       12.86     16.76 o 
  -7   3  20       62.39       21.58     20.80 o 
 -19   1  21        1.22       17.01     17.01 o 
 -17   1  21       11.80       34.14     17.80 o 
 -15   1  21        0.84       16.58     16.58 o 
 -13   1  21       18.58       10.36     16.71 o 
 -11   1  21        0.61        6.15     13.78 o 
  -9   1  21       49.99       77.05     19.47 o 
  -7   1  21       47.80       27.96     19.83 o 
  -5   1  21       21.67       35.88     15.37 o 
  -3   1  21        0.02        4.02     12.26 o 
  -1   1  21      151.99      187.33     25.73 o 
   1   1  21       19.47       20.05     16.80 o 
   3   1  21       20.03       24.20     17.73 o 
 -16   2  21       57.41       71.25     18.33 o 
 -14   2  21       13.66       26.15     14.10 o 
 -12   2  21        0.45        6.53     15.31 o 
 -10   2  21       32.41       21.18     17.71 o 
  -8   2  21        2.98       10.55     13.39 o 
  -6   2  21        4.98       14.36     14.36 o 
  -4   2  21        0.62       10.71     15.57 o 
  -2   2  21       27.36       17.37     14.54 o 
   0   2  21        0.61        0.85      9.97 o 
 -18   0  22       52.59       65.11     18.49 o 
 -16   0  22        5.19       29.55     12.87 o 
 -14   0  22        1.09       32.44     13.74 o 
 -12   0  22      111.04      107.91     19.36 o 
 -10   0  22       20.55       11.45     16.78 o 
  -8   0  22        1.14       20.22     11.87 o 
  -6   0  22       13.89        7.19     12.93 o 
  -4   0  22      135.16       99.08     17.56 o 
  -2   0  22        2.72        1.68     11.23 o 
   0   0  22      351.90      331.81     57.13 o 
 -17   1  22        3.08       13.15     16.17 o 
 -15   1  22        7.26       19.51     17.24 o 
 -13   1  22        2.54       10.77     12.01 o 
 -11   1  22        0.11       13.89     13.89 o 
  -9   1  22       42.07       41.79     20.69 o 
  -7   1  22       49.18       33.03     17.32 o 
  -5   1  22        9.65       16.17     16.17 o 
  -3   1  22        7.97        6.15     10.58 o 
  -1   1  22       19.56       40.58     18.69 o 
 -12   2  22        1.78       17.68     12.51 o 
 -10   2  22        3.63        2.19     13.89 o 
  -8   2  22        0.16       10.89     12.86 o 
  -6   2  22       10.11       21.90     16.58 o 
 -13   1  23       16.18        4.41     16.47 o 
 -11   1  23        0.81        2.20     14.13 o 
  -9   1  23       25.41        8.44     17.07 o 
  -7   1  23        8.46       20.96     12.31 o 
  -5   1  23       20.98       12.38     17.64 o 
                                                 
